# Supplementary material for: Comparative analysis of human, rodent and snake deltavirus replication
Source: PLoS Pathog. 2024 Mar 5;20(3):e1012060. doi: 10.1371/journal.ppat.1012060 (PMC10942263; doi:10.1371/journal.ppat.1012060)
Supplement: S1 Table — (XLSX) [file ppat.1012060.s001.xlsx]

## Sheet: Feuil1
Primer name	Sequence (5' to 3')
HDAg-S cloning into PlentiCMVPuro Forward	tgtggtggaattctgcagataccATG AGCCGGTCCGAGTCGAGG
HDAg-S-Cter-Flag cloning into PlentiCMVPuro Reverse	CGGCCGCCACTGTGCTGGAT TTACTTATCGTCGTCATCCTTGTAATC TGGAAATCCCTGGTTTCCCC
SDAg cloning into PlentiCMVPuro Forward	tgtggtggaattctgcagataccATG GAAACTCCATCCAAGAAGCAG
SDAg-S-Cter-FLAG cloning into PlentiCMVPuro Reverse	CGGCCGCCACTGTGCTGGAT TTACTTATCGTCGTCATCCTTGTAATC GGGGAACATTTTGTCACCCC
SDAg-S-Cter(noFlag) cloning into PlentiCMVPuro Reverse	CGGCCGCCACTGTGCTGGAT TTA GGGGAACATTTTGTCACCCC
SDAg-L(putative with W instead of Stop)-Cter(noFlag) cloning into PlentiCMVPuro for gibson assembly	TTATTCGGGTTTCTCCCTTGACCTCTCCTCTTCTCCCCTCTCGGATCTCCTTTCTTCATTCCTCTTCCAGGGGAACATTTTGTCACC
SDAg-L(putative with W instead of Stop)-Cter(noFlag) cloning into PlentiCMVPuro Reverse	CGGCCGCCACTGTGCTGGAT TTA TTCGGGTTTCTCCCTTGACC
RDAg cloning into PlentiCMVPuro Forward	tgtggtggaattctgcagataccATG GAGACTCCCGGTAAGAAGAAAAC
RDAg-Cter-FLAG cloning into PlentiCMVPuro Reverse	CGGCCGCCACTGTGCTGGAT TTACTTATCGTCGTCATCCTTGTAATC GGGATATTCCCCTTCTCCTCTC
Avian DAg cloning into PlentiCMVPuro Forward	tgtggtggaattctgcagataccATG GAGAACAAGGAAGAGTCCCAG
Avian DAg-Cter-FLAG cloning into PlentiCMVPuro Reverse	CGGCCGCCACTGTGCTGGAT TTACTTATCGTCGTCATCCTTGTAATC TTTCTGCCAAGGGAGTCTGAG
Toad DAg cloning into PlentiCMVPuro Forward	tgtggtggaattctgcagataccATG GAGTCATTGAATCCCAGCCGGG
Toad DAg-Cter-FLAG cloning into PlentiCMVPuro Reverse	CGGCCGCCACTGTGCTGGAT TTACTTATCGTCGTCATCCTTGTAATC GGATTTTCCCGGTGCGGAAAAAG
2xSDeV insert amplification from (pCAGGS-2xSDeV) plasmid to clone into pCDNA3.1 Forward	CCCGATATCGCAACGTGCTGGTTGTTGTGCTG
2xSDeV insert amplification from (pCAGGS-2xSDeV) plasmid to clone into pCDNA3.1 Reverse	CCCTCTAGAGCAGAGGGAAAAAGATCTGCTAGC
ADAR1 p150 cloning into PlentiCMVPuro Forward	tgtggtggaattctgcagataccATG aatccgcggcaggggtattc
ADAR1 p150 cloning into PlentiCMVPuro Reverse	CGGCCGCCACTGTGCTGGATTTACTTATCGTCGTCATCCTTGTAATCctgggcagagataaaagttc
ADAR1 p110 cloning into PlentiCMVPuro Forward	tgtggtggaattctgcagataccATG ggtaccgagctcggatcccc
ADAR1 p110 cloning into PlentiCMVPuro Reverse	CGGCCGCCACTGTGCTGGATTTACTTATCGTCGTCATCCTTGTAATCtactgggcagagataaaag
Universal control primer mix Forward (Thermo Scientific #F547S)	AGCCCTTGGGGASTTGAATTGCTG
Universal control primer mix Reverse (Thermo Scientific #F547S)	GCACTCCAGAGGACAGCRGTGTCAATA
psVL(D3) 2X HDV primer 1 Forward	gagaggggatgtcacggtaa
psVL(D3) 2X HDV primer 1 Reverse	tctttgctttcctcctcgct
psVL(D3) 2X HDV primer 2 Forward	cgcgttccatcctttcttac
psVL(D3) 2X HDV primer 2 Reverse	taaagcgggtttccactcac
pcDNA3.1 2X RDeV primer 1 Forward	GGGGAAGGGAGAGGATGTTC
pcDNA3.1 2X RDeV primer 1 Reverse	AGGCGTTCAGATCTCGTTCT
pcDNA3.1 2X RDeV primer 2 Forward	aagagagaagattccggcgg
pcDNA3.1 2X RDeV primer 2 Reverse	gttgagatccccagactccc
pCAGGS 2X SDeV primer 1 Forward	CACCCCGAAGAAAGAAAGAC
pCAGGS 2X SDeV primer 1 Reverse	GGAGGGACAATCCCGCGGAG
pCAGGS 2X SDeV primer 2 Forward	CTAGAGCCTCTGCTAACCATG
pCAGGS 2X SDeV primer 2 Reverse	GGAGGGACAATCCCGCGGAG
