# Supplementary material for: Comparative analysis of human, rodent and snake deltavirus replication
Source: PLoS Pathog. 2024 Mar 5;20(3):e1012060. doi: 10.1371/journal.ppat.1012060 (PMC10942263; doi:10.1371/journal.ppat.1012060)
Supplement: S2 Table — (XLSX) [file ppat.1012060.s002.xlsx]

## Sheet: Feuil1
Probe name	Sequence (5' to 3')
FLAP-Y-Cy5	5'-/5Cy5/AATGCATGTCGACGAGGTCCGAGTGTAA/3Cy5Sp/-3'
FLAP-X-Cy3	5'-/5Cy3/CACTGAGTCCAGCTCGAAACTTAGGAGG/3Cy3Sp/-3'
FLAP-Y-Cy3	5'-/5Cy3/AATGCATGTCGACGAGGTCCGAGTGTAA/3Cy3Sp/-3'
FLAP-Z-Cy3	5'-/5Cy3/CTTATAGGGCATGGATGCTAGAAGCTGG/3Cy3Sp/-3'
5'IR dye 700 RNA ladder probe	5'-/IR700/AAGCAGGTCCTCGTCGCCGTACACCTCATCATACA
5'IR dye 700 U6 probe	5'-/IR700/GCAGGGGCCATGCTAATCTTCTCTGTATCG
smFISH Human Delta genome 1	CTCGGAACTTGGCTCAGG
smFISH Human Delta genome 2	TCTCGGGAGCTGATCCTC
smFISH Human Delta genome 3	CTCTTTACCGTGACATCC
smFISH Human Delta genome 4	TAGTTTCTCCGACGTTCC
smFISH Human Delta genome 5	CTCTCTTTGCTTCTTGGG
smFISH Human Delta genome 6	ATCTCGTCCGCTTCCTAA
smFISH Human Delta genome 7	AGAGATTCTCCGGCGTTG
smFISH Human Delta genome 8	GAGTGCTCTCCAGATCTG
smFISH Human Delta genome 9	TGAGTGCTACTCAACCCT
smFISH Human Delta genome 10	GCTCATCTCCGAGTGATT
smFISH Human Delta genome 11	CCTCTGGAGGTGATTTCT
smFISH Human Delta genome 12	CCTCTTGTTCGCTGAAGG
smFISH Human Delta genome 13	TTACTCCTACCGCTCGAA
smFISH Human Delta genome 14	TAGCATCTCCTCCTATCG
smFISH Human Delta genome 15	TGCTTTCTTTGCTTTCCT
smFISH Human Delta genome 16	GATAAGCCTCACTCGTCC
smFISH Human Delta genome 17	CGATAAGTCGAGTTCCCC
smFISH Human Delta genome 18	GGTCACTTTCGAAGGGGG
smFISH Human Delta genome 19	AGCATCGGGAAGGGCATC
smFISH Human Delta genome 20	TGGGGGGGGAGTCGGAAT
smFISH Human Delta genome 21	GAGGAGGCTGGGACCATG
smFISH Human Delta genome 22	CTCGGAATGTTGCCCAGC
smFISH Human Delta genome 23	ATTACCGAGGGGACGGTC
smFISH Human Delta genome 24	AGATTTGTGGGTCCCATT
smFISH Human Delta genome 25	GAGCCACTTTTCTCTCGA
smFISH Human Delta genome 26	CCACTCGGATGGCTAAGG
smFISH Human Delta genome 27	CATCCGAAGGAGGACGCA
smFISH Human Delta genome 28	ACTCACAGGTTTGCGTCT
smFISH Human Delta genome 29	CCCCAGTGAATAAAGCGG
smFISH Human Delta genome 30	CTTTTCTCCCCAGAGTTG
smFISH Human Delta genome 31	GGATATACTCTTCCCAGC
smFISH Human Delta genome 32	GGCTGGACATCAGGGGAA
smFISH Human Delta genome 33	CAATCTGCAGGGAGTCCC
smFISH Human Delta genome 34	CGAAGGTGGATCGAGGGG
smFISH Human Delta genome 35	CGGTTGGGGGTGTGAACC
smFISH Human Delta genome 36	AAGAAGCAGCTATCGGCG
smFISH Human Delta genome 37	AGGAAGGCCCTCGAGAAC
smFISH Human Delta genome 38	AGAGGCAGGATCACCGAC
smFISH Human Delta genome 39	AGGGGAGGATTCACCGAC
smFISH Human Delta genome 40	CTCCGGACCTGGGAAGAG
smFISH Human Delta genome 41	AAGGATGGAGAGGGGGCT
smFISH Human Delta genome 42	CGAAAATCCCTGGCTGGG
smFISH Human Delta genome 43	AACTCGAGAGAGACCTCC
smFISH Human Delta genome 44	GTGGGTGGCCGGAAGAAA
smFISH Human Delta genome 45	CCGAGTCGAGGAAGAACC
smFISH Human Delta genome 46	TCTAGCCGAGATGAGCCG
smFISH Human Delta genome 47	GAGTACTGAGGACTGCCG
smFISH Human Delta genome 48	AGCAGTCTCCTCTTTACA
smiFISH Human Delta genome 1	GGAGAGCCACTTTTCTCTCGATTCTCTATTTACACTCGGACCTCGTCGACATGCATT
smiFISH Human Delta genome 2	TTCTCCGGCGTTGTGGGGATCTCGTCTTACACTCGGACCTCGTCGACATGCATT
smiFISH Human Delta genome 3	GATGGAGGTAGACTCCGGACCTGGGAAGTTACACTCGGACCTCGTCGACATGCATT
smiFISH Human Delta genome 4	TTCCATGGGATATACTCTTCCCAGCCTTACACTCGGACCTCGTCGACATGCATT
smiFISH Human Delta genome 5	CCCAGTGAATAAAGCGGGTTTCCACTCACTTACACTCGGACCTCGTCGACATGCATT
smiFISH Human Delta genome 6	TTTGCGTCTCGCGTCCTTCTTTCCTCTTACACTCGGACCTCGTCGACATGCATT
smiFISH Human Delta genome 7	AATCTAGAGAGATTTGTGGGTCCCATTCGCTTACACTCGGACCTCGTCGACATGCATT
smiFISH Human Delta genome 8	ACTCCTAGCATCTCCTCCTATCGCTTACACTCGGACCTCGTCGACATGCATT
smiFISH Human Delta genome 9	GGTCTTACTCCTACCGCTCGAAGCGTTACACTCGGACCTCGTCGACATGCATT
smiFISH Human Delta genome 10	CTTGTTCGCTGAAGGGGTCCTCTGGAGGTTACACTCGGACCTCGTCGACATGCATT
smiFISH Human Delta genome 11	TTTCTCTGCTCATCTCCGAGTGGATTCTTACACTCGGACCTCGTCGACATGCATT
smiFISH Human Delta genome 12	CCTCTGAGTGCTACTCAACCCTTCGGTTACACTCGGACCTCGTCGACATGCATT
smiFISH Human Delta genome 13	GGAGTGCTCTCCAGATCTGGAGGTTGGTTACACTCGGACCTCGTCGACATGCATT
smiFISH Human Delta genome 14	TTCCTGAGACCTCTCTTTGCTTCTTGGTTACACTCGGACCTCGTCGACATGCATT
smiFISH Human Delta genome 15	TAGTTTCTCCGACGTTCCAATGCTCTTTACTTACACTCGGACCTCGTCGACATGCATT
smiFISH Human Delta genome 16	CCTCTGAGTGCTACTCAACCCTTCGGTTACACTCGGACCTCGTCGACATGCATT
smiFISH Human Delta genome 17	GTCCCGCTAGATGGGGACGATAAGTCGAATTACACTCGGACCTCGTCGACATGCATT
smiFISH Human Delta genome 18	CTTTCCTCCTCGCTTCGGTCTCCCTTACACTCGGACCTCGTCGACATGCATT
smiFISH Human Delta anti-genome (non antigen) 1	GCAAACCTGTGAGTGGAAACCCGCTTTATTTACACTCGGACCTCGTCGACATGCATT
smiFISH Human Delta anti-genome (non antigen) 2	AACGGGGCTAGCCGGTGGGTGTTCCTTACACTCGGACCTCGTCGACATGCATT
smiFISH Human Delta anti-genome (non antigen) 3	TTTCTTACCTGATGGCCGGCATGGTCTTACACTCGGACCTCGTCGACATGCATT
smiFISH Human Delta anti-genome (non antigen) 4	GCGCCGGCTGGGCAACATTCCGAGTTACACTCGGACCTCGTCGACATGCATT
smiFISH Human Delta anti-genome (non antigen) 5	TGGACGTGCGTCCTCCTTCGGATGCTTACACTCGGACCTCGTCGACATGCATT
smiFISH Human Delta anti-genome (non antigen) 6	GGTCGGACCGCGAGGAGGTGGAGATGCTTACACTCGGACCTCGTCGACATGCATT
smiFISH Human Delta anti-genome (non antigen) 7	GGCTAGAGGCGGCAGTCCTCAGTACTTACACTCGGACCTCGTCGACATGCATT
smiFISH Human Delta anti-genome (non antigen) 8	TACTCTTTTCTGTAAAGAGGAGACTGCTGGACTTACACTCGGACCTCGTCGACATGCATT
smiFISH Human Delta anti-genome (non antigen) 9	CCGAGCCCGAGCCTGAGCCAAGTTTTACACTCGGACCTCGTCGACATGCATT
smiFISH Human Delta anti-genome (non antigen) 10	AGCGAGGAGACGCGGGGGGAGGATCATTACACTCGGACCTCGTCGACATGCATT
smiFISH Human Delta anti-genome (non antigen) 11	GAACGTCGGAGAAACTACTCCCAAGAAGCAAATTACACTCGGACCTCGTCGACATGCATT
smiFISH Human Delta anti-genome (non antigen) 12	GGTGGAAGAAAAAGGGGCGGGCCTCCCTTACACTCGGACCTCGTCGACATGCATT
smiFISH Human Delta anti-genome (non antigen) 13	CCGAGGGGCCCAACCTCCAGATCTTTACACTCGGACCTCGTCGACATGCATT
smiFISH Human Delta anti-genome (non antigen) 14	GAGCACTCCGGCCCGAAGGGTTGAGTTTACACTCGGACCTCGTCGACATGCATT
smiFISH Human Delta anti-genome (non antigen) 15	CGAACAAGAGGCGCTTCGAGCGGTAGGAGTTACACTCGGACCTCGTCGACATGCATT
smiFISH Human Delta anti-genome (non antigen) 16	CGGAGGGGGTGCTGGGAACACCGGGTTACACTCGGACCTCGTCGACATGCATT
smiFISH Human Delta anti-genome (non antigen) 17	CAGTGGAGCCATGGGATGCCCTTCCTTACACTCGGACCTCGTCGACATGCATT
smiFISH Human Delta anti-genome (non antigen) 18	CCACAAATCTCTCTAGATTCCGATAGAGAATCTTACACTCGGACCTCGTCGACATGCATT
smiFISH Human Delta anti-genome (non antigen) 19	AGAAAAGTGGCTCTCCCTTAGCCATCCTTACACTCGGACCTCGTCGACATGCATT
smiFISH Human Delta anti-genome (non antigen) 20	GCCGACCCGAAGAGGAAAGAAGGACGCGATTACACTCGGACCTCGTCGACATGCATT
smiFISH Human Delta anti-genome (non antigen) 21	CCCGAGAGGGGATGTCACGGTAAAGAGCATTACACTCGGACCTCGTCGACATGCATT
smiFISH Human Delta anti-genome (non antigen) 22	GGTCTCAGGAAGCGGACGAGATCCCCTTACACTCGGACCTCGTCGACATGCATT
smiFISH Human Delta anti-genome (non antigen) 23	ACGCCGGAGAATCTCTGGAAGGGGAAAGAGTTACACTCGGACCTCGTCGACATGCATT
smiFISH Human Delta anti-genome (non antigen) 24	ACTCAGAGGGAGGAATCCACTCGGAGATGTTACACTCGGACCTCGTCGACATGCATT
smiFISH Human Delta anti-genome (non antigen) 25	GACCATAGCGATAGGAGGAGATGCTAGGAGTTACACTCGGACCTCGTCGACATGCATT
smiFISH Human Delta anti-genome (non antigen) 26	GGGGAGACCGAAGCGAGGAGGAAAGCAAAGAATTACACTCGGACCTCGTCGACATGCATT
smiFISH Human Delta anti-genome (non antigen) 27	CCCCGAGAGGGGACGAGTGAGGCTTATTTACACTCGGACCTCGTCGACATGCATT
smiFISH Human Delta anti-genome (non antigen) 28	GGGGAATTCGACTTATCGTCCCCATCTATTACACTCGGACCTCGTCGACATGCATT
smiFISH Human Delta anti-genome (non antigen) 29	CCACTCTGCAGGGTCCGCGTTCCATTACACTCGGACCTCGTCGACATGCATT
smiFISH Human Delta anti-genome (non antigen) 30	ACCGTCCCCTCGGTAATGGCGAATGGTTACACTCGGACCTCGTCGACATGCATT
smiFISH Human Delta anti-genome (non antigen) 31	AGAGAAATCACCTCCAGAGGACCCCTTTTACACTCGGACCTCGTCGACATGCATT
smiFISH Human Delta anti-genome (non antigen) 32	GGACCCCGGACCCCCTTCGAAAGTTTACACTCGGACCTCGTCGACATGCATT
smiFISH Human Delta anti-genome (non antigen) 33	CCCCCAAGGGTCGCCCAGGAATGGTTACACTCGGACCTCGTCGACATGCATT
smiFISH Human Delta anti-genome messenger 1	TTTTCGTCCTCTATCTTCTTGAGTTTCTTCTTCCTCCTAAGTTTCGAGCTGGACTCAGTG
smiFISH Human Delta anti-genome messenger 2	CCCGGTCCGAGAGAAGGGGGACTCCCCTCCTAAGTTTCGAGCTGGACTCAGTG
smiFISH Human Delta anti-genome messenger 3	CCGGCGGGCCGGCTACTCTTCTTTCCTCCTAAGTTTCGAGCTGGACTCAGTG
smiFISH Human Delta anti-genome messenger 4	TTCTCTCGTCTTCCTCGGTCAACCTCCCTCCTAAGTTTCGAGCTGGACTCAGTG
smiFISH Human Delta anti-genome messenger 5	AGTTCCTCTTCTTCCTCCTTGCTGAGCCTCCTAAGTTTCGAGCTGGACTCAGTG
smiFISH Human Delta anti-genome messenger 6	TCTCGAGGGCCTTCCTTCGTCGGTGCCTCCTAAGTTTCGAGCTGGACTCAGTG
smiFISH Human Delta anti-genome messenger 7	CTGAGAGGCCTCTTCCCAGGTCCGCCTCCTAAGTTTCGAGCTGGACTCAGTG
smiFISH Human Delta anti-genome messenger 8	CTTCCGGAGGTCTCTCTCGAGTTCCTCCTCCTAAGTTTCGAGCTGGACTCAGTG
smiFISH Human Delta anti-genome messenger 9	ACTTCTTTCTTCCGGCCACCCACTCCTCCTAAGTTTCGAGCTGGACTCAGTG
smiFISH Human Delta anti-genome messenger 10	CGAGGATCTCTTCTCTCCCTCCGCCCTCCTAAGTTTCGAGCTGGACTCAGTG
smiFISH Human Delta anti-genome messenger 11	CTGGGGTCGACAACTCTGGGGAGAAAAGGGCCTCCTAAGTTTCGAGCTGGACTCAGTG
smiFISH Human Delta anti-genome messenger 12	ATCGGCTGGGAAGAGTATATCCCATGGAAACCTCCTAAGTTTCGAGCTGGACTCAGTG
smiFISH Human Delta anti-genome messenger 13	ACTCCCTGCAGATTGGGGACGAAGCCCTCCTAAGTTTCGAGCTGGACTCAGTG
smiFISH Human Delta anti-genome messenger 14	CTCCCGCCGATAGCTGCTTCTTCTCCTCCTAAGTTTCGAGCTGGACTCAGTG
smiFISH Human Delta anti-genome messenger 15	CTGCCTCTCCTTGTCGGTGAATCCTCCTCCTAAGTTTCGAGCTGGACTCAGTG
smiFISH Human Delta anti-genome messenger 16	TCTACCTCCATCTGGTCCGTTCGGGCCTCCTAAGTTTCGAGCTGGACTCAGTG
smiFISH Human Delta anti-genome messenger 17	GAGAATTCCTTTGATGTTCCCCAGCCAGCCTCCTAAGTTTCGAGCTGGACTCAGTG
smiFISH Human Delta anti-genome messenger 18	CTGGTTTCCCCTGATGTCCAGCCCCCTCCTAAGTTTCGAGCTGGACTCAGTG
smiFISH Human Delta anti-genome messenger 19	CTCCCCTCGATCCACCTTCGAGGGCCTCCTAAGTTTCGAGCTGGACTCAGTG
smiFISH Human Delta anti-genome messenger 20	CCCCTCTCCATCCTTATCCTTCTTCCTCCTAAGTTTCGAGCTGGACTCAGTG
smFISH Rodent Delta genome 1	AATAAGAAGTCTTTCCGGC
smFISH Rodent Delta genome 2	TGGATGCTGGGAACTTCTC
smFISH Rodent Delta genome 3	GCTATTCTAGATCACCGTC
smFISH Rodent Delta genome 4	CTGCGTTTCCAGCAGCTAG
smFISH Rodent Delta genome 5	GAGGAGAGCCGTTGAGATC
smFISH Rodent Delta genome 6	CCGGGCGAATTCTTATTGT
smFISH Rodent Delta genome 7	CGGACTCCATATTTCCAAC
smFISH Rodent Delta genome 8	CGTCAGAGGGCATCGGAAC
smFISH Rodent Delta genome 9	CTATCTGATAGGAGCACCG
smFISH Rodent Delta genome 10	CACTGGAGATGGCTTTCTC
smFISH Rodent Delta genome 11	CAGCGCTCTATTGTTTGTA
smFISH Rodent Delta genome 12	CCCTCGCATTTTATCTTTT
smFISH Rodent Delta genome 13	TTACTTTCGCGTCGCCAAC
smFISH Rodent Delta genome 14	TTTTCGGGGGCGGAACATC
smFISH Rodent Delta genome 15	GGGAGAGTTGGAACTCGGA
smFISH Rodent Delta genome 16	AAAGGAGATGGCTCCAGTG
smFISH Rodent Delta genome 17	CGTTCAGATCTCGTTCTCT
smFISH Rodent Delta genome 18	AGATTTGGTTAGGAGGTCC
smFISH Rodent Delta genome 19	GTCCGTCCATAAGGTAAGA
smFISH Rodent Delta genome 20	AGCTTCTCGAACTCGTTGC
smFISH Rodent Delta genome 21	TAGCCGAGTTCGTGGGAAG
smFISH Rodent Delta genome 22	GAGATAAGAGTTGGTTCCC
smFISH Rodent Delta genome 23	CTTCCACGATACGGCGAAG
smFISH Rodent Delta genome 24	TGGGCGTTCGTAGAAGCAA
smFISH Rodent Delta genome 25	GACAAGGAAATCCACCTCC
smFISH Rodent Delta genome 26	CCGACCTCCCGAAAAATTC
smFISH Rodent Delta genome 27	AATTTGGAGGCGAAGGGCG
smFISH Rodent Delta genome 28	GAAGGGGAATATCCCTAGG
smFISH Rodent Delta genome 29	AGACGGACTGAGCCTGAGA
smFISH Rodent Delta genome 30	GAGTCCATTCTCCAGAAGA
smFISH Rodent Delta genome 31	TTCGGCGGCGGATTTGTTC
smFISH Rodent Delta genome 32	GAGGGAACACCGAGGGGAG
smFISH Rodent Delta genome 33	CGAGGAGGACGAACGTCGA
smFISH Rodent Delta genome 34	CAGCTGGAGGAGCAAGGAA
smFISH Rodent Delta genome 35	GTGTGCCCTCGAGAACAAA
smFISH Rodent Delta genome 36	AAAGGGAGGACCATCGCCG
smFISH Rodent Delta genome 37	GGGCTCCTTTCACCAAAAA
smFISH Rodent Delta genome 38	ATGGAGGTTGATGGAGGTC
smFISH Rodent Delta genome 39	AAAAGACGCCTTGGCGAGG
smFISH Rodent Delta genome 40	AGAAGGCTGGAGGATCCGA
smFISH Rodent Delta genome 41	ACGTTCTTGGAATTGTCCG
smFISH Rodent Delta genome 42	GAGGAGGAAAACCCATGGC
smFISH Rodent Delta genome 43	GGGAGCTGGAAAAGGAGCT
smFISH Rodent Delta genome 44	AAGAGTGGGCCGATCTGAA
smFISH Rodent Delta genome 45	AAGCCCAGACAGGAAATCC
smFISH Rodent Delta genome 46	GACTCCCGGTAAGAAGAAA
smFISH Rodent Delta genome 47	CTCCTCTAACTCCAGGATG
smiFISH Rodent Delta genome 1	GTAACGTTCTTGGAATTGTCCGCCAGAAGGCTTACACTCGGACCTCGTCGACATGCATT
smiFISH Rodent Delta genome 2	AGGGAGGACCATCGCCGAAGGTGTGCTTACACTCGGACCTCGTCGACATGCATT
smiFISH Rodent Delta genome 3	GAGGAAGAGGCCGAGCGTCGACGGCTTTACACTCGGACCTCGTCGACATGCATT
smiFISH Rodent Delta genome 4	AGGGAACACCGAGGGGAGCGTTCGGCTTACACTCGGACCTCGTCGACATGCATT
smiFISH Rodent Delta genome 5	GGATTTGTTCCCGGTCTCCAAGGGGTCTTACACTCGGACCTCGTCGACATGCATT
smiFISH Rodent Delta genome 6	AAATTTGGAGGCGAAGGGCGAGCCTCCTTACACTCGGACCTCGTCGACATGCATT
smiFISH Rodent Delta genome 7	TTCGTGGGAAGCAAGCTTCTCGAACTCGTTTTACACTCGGACCTCGTCGACATGCATT
smiFISH Rodent Delta genome 8	CAGACGGAGCCGCGTGGAGGCAGGAATTACACTCGGACCTCGTCGACATGCATT
smiFISH Rodent Delta genome 9	TCTCCGATTCTTTCCTATCTGATAGGAGCTTACACTCGGACCTCGTCGACATGCATT
smiFISH Rodent Delta genome 10	CCGGAGAGCGAGGACCGCCGGAATCTTACACTCGGACCTCGTCGACATGCATT
smiFISH Rodent Delta genome 11	AACTCCAGGATGGAGACTCCCGGTAAGAATTACACTCGGACCTCGTCGACATGCATT
smiFISH Rodent Delta genome 12	GACGCCTTGGCGAGGAAATGGAGGTTGATGTTACACTCGGACCTCGTCGACATGCATT
smiFISH Rodent Delta genome 13	GAGGCGGAGATGGGGATGTGAACCCTCTTACACTCGGACCTCGTCGACATGCATT
smiFISH Rodent Delta genome 14	ACAACTCACATTTTTGTGTCTGTCTTCTTTCCTTACACTCGGACCTCGTCGACATGCATT
smiFISH Rodent Delta genome 15	GGTTCGTCCTGGGCGTTCGTAGAAGCAATTTACACTCGGACCTCGTCGACATGCATT
smiFISH Rodent Delta genome 16	ATGTGTTTTCGAGATTTGGTTAGGAGGTCCGCTTACACTCGGACCTCGTCGACATGCATT
smiFISH Rodent Delta genome 17	TTCAGTTTCCTTTTTCCTCTAGAAATACCCTCTTACACTCGGACCTCGTCGACATGCATT
smiFISH Rodent Delta genome 18	CCCAGGCGTTCAGATCTCGTTCTCTTCTTACACTCGGACCTCGTCGACATGCATT
smiFISH Rodent Delta genome 19	GGAGAGTTGGAACTCGGATCCCCGCTATTACACTCGGACCTCGTCGACATGCATT
smiFISH Rodent Delta genome 20	CTTTTACCTTGATCCCTCCCAGCGCTTACACTCGGACCTCGTCGACATGCATT
smiFISH Rodent Delta genome 21	ATTGTTTGTAGACGGGGCCACTGGAGATGGTTACACTCGGACCTCGTCGACATGCATT
smiFISH Rodent Delta genome 22	GCGGCGTCAGAGGGCATCGGAACCTTTACACTCGGACCTCGTCGACATGCATT
smiFISH Rodent Delta genome 23	GACTCCATATTTCCAACAGCCGGGCGTTACACTCGGACCTCGTCGACATGCATT
smiFISH Rodent Delta genome 24	TCTTATTGTCTGAGGAGAGCCGTTGAGATCCTTACACTCGGACCTCGTCGACATGCATT
smiFISH Rodent Delta genome 25	CCCTGGACGGCCTTTCCTGCGTTTTTACACTCGGACCTCGTCGACATGCATT
smiFISH Rodent Delta genome 26	TCAAAAGAATAAGAAGTCTTTCCGGCGACTCCTTACACTCGGACCTCGTCGACATGCATT
smiFISH Rodent Delta genome 27	AAGAGTGGGCCGATCTGAATAGAAAGAAGCGGTTACACTCGGACCTCGTCGACATGCATT
smiFISH Rodent Delta genome 28	GATCCGACGCTCCCCAGGCCAAGATTACACTCGGACCTCGTCGACATGCATT
smiFISH Rodent Delta genome 29	GCAGCTGGAGGAGCAAGGAAAGAAGTTGAGCTTACACTCGGACCTCGTCGACATGCATT
smiFISH Rodent Delta genome 30	CGAGGAGGACGAACGTCGAAAGAAGAGAGCCGTTACACTCGGACCTCGTCGACATGCATT
smiFISH Rodent Delta genome 31	GAGAGTCCATTCTCCAGAAGAGGAGACGGATTACACTCGGACCTCGTCGACATGCATT
smiFISH Rodent Delta genome 32	AGCCTGAGAGGAGAAGGGGAATATCCCTATTACACTCGGACCTCGTCGACATGCATT
smiFISH Rodent Delta genome 33	TCGGGACGACAAGGAAATCCACCTCCTTTACACTCGGACCTCGTCGACATGCATT
smiFISH Rodent Delta genome 34	TCCACGATACGGCGAAGGGATTTCCAAAATTTTACACTCGGACCTCGTCGACATGCATT
smiFISH Rodent Delta genome 35	CAGAGAGAGATAAGAGTTGGTTCCCTTTAGCCTTACACTCGGACCTCGTCGACATGCATT
smiFISH Rodent Delta genome 36	GAGATGGCTCCAGTGCACCCCCTTTTACACTCGGACCTCGTCGACATGCATT
smiFISH Rodent Delta genome 37	CCGCTCCTCTCGACCCTTTTCGGGTTACACTCGGACCTCGTCGACATGCATT
smiFISH Rodent Delta genome 38	CTGGTGCGACTCCCCCTCGCATTTTTACACTCGGACCTCGTCGACATGCATT
smiFISH Rodent Delta genome 39	GCAGCTAGTTTTCCCCTCTCCCTCTTACACTCGGACCTCGTCGACATGCATT
smiFISH Rodent Delta genome 40	CCCTTCGTCGTCTGTTCTCTTTGCCCTTACACTCGGACCTCGTCGACATGCATT
smiFISH Rodent Delta genome 41	AACTCCCAAGCCCAGACAGGAAATCCTTACACTCGGACCTCGTCGACATGCATT
smiFISH Rodent Delta genome 42	GAAGAAGAAGCTTGAGGAGGAAAACCCATGGCTTACACTCGGACCTCGTCGACATGCATT
smiFISH Rodent Delta genome 43	CGCCGCGGGCTCCTTTCACCAAAAAGTTACACTCGGACCTCGTCGACATGCATT
smiFISH Rodent Delta genome 44	TCTCCCTTCCCCGGGGCTTACTTTTTACACTCGGACCTCGTCGACATGCATT
smiFISH Rodent Delta genome 45	CAGCCCCGCGCTATTCTAGATCACTTACACTCGGACCTCGTCGACATGCATT
smiFISH Rodent Delta genome 46	CCCTTCGGTCTTCCCCTCTGGATGTTACACTCGGACCTCGTCGACATGCATT
smiFISH Rodent Delta anti-genome (non antigen) 1	CCAGGGGAGTCTGGGGATCTCAACGGCCAGCTTCTAGCATCCATGCCCTATAAG
smiFISH Rodent Delta anti-genome (non antigen) 2	GGGCGGTGCCGGTTGGCGACGCGACCAGCTTCTAGCATCCATGCCCTATAAG
smiFISH Rodent Delta anti-genome (non antigen) 3	GGCTCCGTCTGGGCAACGAGTTCGAGCCAGCTTCTAGCATCCATGCCCTATAAG
smiFISH Rodent Delta anti-genome (non antigen) 4	CTAGAATAGCGCGGGGCTGGAAGGGCACCAGCTTCTAGCATCCATGCCCTATAAG
smiFISH Rodent Delta anti-genome (non antigen) 5	GGAAATATGGAGTCCGGAGGTTCCGATGCCCAGCTTCTAGCATCCATGCCCTATAAG
smiFISH Rodent Delta anti-genome (non antigen) 6	AGCGGGGATCCGAGTTCCAACTCTCCCCAGCTTCTAGCATCCATGCCCTATAAG
smiFISH Rodent Delta anti-genome (non antigen) 7	AAGGGGGTGCACTGGAGCCATCTCCCCAGCTTCTAGCATCCATGCCCTATAAG
smiFISH Rodent Delta anti-genome (non antigen) 8	CAATTTCACAGTCTGGTCTTATCTTTCTTACCCCAGCTTCTAGCATCCATGCCCTATAAG
smiFISH Rodent Delta anti-genome (non antigen) 9	TGGACGGACAAGGTTCCTGCCTCCACCAGCTTCTAGCATCCATGCCCTATAAG
smiFISH Rodent Delta anti-genome (non antigen) 10	CCAACTCTTATCTCTCTCTGAGAGAAGAATTTCCAGCTTCTAGCATCCATGCCCTATAAG
smiFISH Rodent Delta anti-genome (non antigen) 11	AGGTGGATTTCCTTGTCGTCCCGAAGAGGCCAGCTTCTAGCATCCATGCCCTATAAG
smiFISH Rodent Delta anti-genome (non antigen) 12	GTTTAATTTCTCCTGGAGTTAGAGGAGTCGCCCCAGCTTCTAGCATCCATGCCCTATAAG
smiFISH Rodent Delta anti-genome (non antigen) 13	ATGGAAACACCTCCTGGAGAAGTTCCCACCAGCTTCTAGCATCCATGCCCTATAAG
smiFISH Rodent Delta anti-genome (non antigen) 14	TCCAGAGGGGAAGACCGAAGGGGACGGTCCAGCTTCTAGCATCCATGCCCTATAAG
smiFISH Rodent Delta anti-genome (non antigen) 15	AGAACAGACGACGAAGGGAAGGAGGGAGAGGGCCAGCTTCTAGCATCCATGCCCTATAAG
smiFISH Rodent Delta anti-genome (non antigen) 16	AACTAGCTGCTGGAAACGCAGGAAAGGCCCAGCTTCTAGCATCCATGCCCTATAAG
smiFISH Rodent Delta anti-genome (non antigen) 17	TCCTCAGACAATAAGAATTCGCCCGGCTCCAGCTTCTAGCATCCATGCCCTATAAG
smiFISH Rodent Delta anti-genome (non antigen) 18	CTGACGCCGCGGTGCTCCTATCAGCCAGCTTCTAGCATCCATGCCCTATAAG
smiFISH Rodent Delta anti-genome (non antigen) 19	GGAAAGAATCGGAGAAAGCCATCTCCAGTGGCCAGCTTCTAGCATCCATGCCCTATAAG
smiFISH Rodent Delta anti-genome (non antigen) 20	CGTCTACAAACAATAGAGCGCTGGGAGGGACCAGCTTCTAGCATCCATGCCCTATAAG
smiFISH Rodent Delta anti-genome (non antigen) 21	TGAAGAGAACGAGATCTGAACGCCTGGGAGGCCAGCTTCTAGCATCCATGCCCTATAAG
smiFISH Rodent Delta anti-genome (non antigen) 22	CTTGCTTCCCACGAACTCGGCTAAAGGCCAGCTTCTAGCATCCATGCCCTATAAG
smiFISH Rodent Delta anti-genome (non antigen) 23	AAATCCCTTCGCCGTATCGTGGAAGCATCCAGCTTCTAGCATCCATGCCCTATAAG
smiFISH Rodent Delta anti-genome (non antigen) 24	TTCTACGAACGCCCAGGACGAACCACGCCAGCTTCTAGCATCCATGCCCTATAAG
smiFISH Rodent Delta anti-genome (non antigen) 25	GTAAAAGATAAAATGCGAGGGGGAGTCGCACCCCAGCTTCTAGCATCCATGCCCTATAAG
smiFISH Rodent Delta anti-genome (non antigen) 26	TAAGCCCCGGGGAAGGGAGAGGATGTTCCCAGCTTCTAGCATCCATGCCCTATAAG
smiFISH Rodent Delta anti-genome (non antigen) 27	CCCCGAAAAGGGTCGAGAGGAGCGGCTCCAGCTTCTAGCATCCATGCCCTATAAG
smiFISH Rodent Delta anti-genome (non antigen) 28	GAGGAAAAAGGAAACTGAAGGAGCGGACCTCCCCAGCTTCTAGCATCCATGCCCTATAAG
smiFISH Rodent Delta anti-genome (non antigen) 29	TGAATCAAAAGAGAGAAGATTCCGGCGGTCCTCCAGCTTCTAGCATCCATGCCCTATAAG
smiFISH Rodent Delta anti-genome (non antigen) 30	CCAGCTTCTAGCATCCATGCCCTATAAG
smiFISH Rodent Delta anti-genome messenger 1	TTATTCGGGAATTTTTCGGGAGGTCGGGGGAGCCTCCTAAGTTTCGAGCTGGACTCAGTG
smiFISH Rodent Delta anti-genome messenger 2	TCGAGGGCACACCTTCGGCGATGGTCCTCCTAAGTTTCGAGCTGGACTCAGTG
smiFISH Rodent Delta anti-genome messenger 3	CCCTTTCCTTTTTGGTGAAAGGAGCCCGCCTCCTAAGTTTCGAGCTGGACTCAGTG
smiFISH Rodent Delta anti-genome messenger 4	CGATGAGGGGCCCGGACCTCCATCCCTCCTAAGTTTCGAGCTGGACTCAGTG
smiFISH Rodent Delta anti-genome messenger 5	CTCCATTTCCTCGCCAAGGCGTCTTTCCTCCTAAGTTTCGAGCTGGACTCAGTG
smiFISH Rodent Delta anti-genome messenger 6	TGGCCTGGGGAGCGTCGGATCCTCCCTCCTAAGTTTCGAGCTGGACTCAGTG
smiFISH Rodent Delta anti-genome messenger 7	CCTTCTGGCGGACAATTCCAAGAACGTTACCCTCCTAAGTTTCGAGCTGGACTCAGTG
smiFISH Rodent Delta anti-genome messenger 8	GCCATGGGTTTTCCTCCTCAAGCTTCCCTCCTAAGTTTCGAGCTGGACTCAGTG
smiFISH Rodent Delta anti-genome messenger 9	TTCTTCCTCTGAGTTCTCTGAAGCTCCCCTCCTAAGTTTCGAGCTGGACTCAGTG
smiFISH Rodent Delta anti-genome messenger 10	GCTTGGGAGTTTTCTTCTTACCGGGAGTCTCCTCCTAAGTTTCGAGCTGGACTCAGTG
smiFISH Rodent Delta anti-genome messenger 11	CGCCCTTCGCCTCCAAATTTCCCTCCTCCTAAGTTTCGAGCTGGACTCAGTG
smiFISH Rodent Delta anti-genome messenger 12	TCCGTCTCCTCTTCTGGAGAATGGACTCCTCCTAAGTTTCGAGCTGGACTCAGTG
smiFISH Rodent Delta anti-genome messenger 13	CGCCGAACGCTCCCCTCGGTGTTCCCTCCTAAGTTTCGAGCTGGACTCAGTG
smiFISH Rodent Delta anti-genome messenger 14	CCGGAGGGTTCACATCCCCATCTCCCTCCTAAGTTTCGAGCTGGACTCAGTG
smiFISH Rodent Delta anti-genome messenger 15	CTCCCTCGGCTCTCTTCTTTCGACGCCTCCTAAGTTTCGAGCTGGACTCAGTG
smiFISH Rodent Delta anti-genome messenger 16	CCTCTTCCTCCTCGCTCAACTTCTCCTCCTAAGTTTCGAGCTGGACTCAGTG
smiFISH Rodent Delta anti-genome messenger 17	CTTGCTCCTCCAGCTGCTTCTTTTTGCCTCCTAAGTTTCGAGCTGGACTCAGTG
smiFISH Rodent Delta anti-genome messenger 18	TCCAGCTCCCGCTTCTTTCTATTCAGCCTCCTAAGTTTCGAGCTGGACTCAGTG
smiFISH Rodent Delta anti-genome messenger 19	GGCCCACTCTTCGAGGATTTCCTGTCCCTCCTAAGTTTCGAGCTGGACTCAGTG
smiFISH Rodent Delta anti-genome messenger 20	GATATTCCCCTTCTCCTCTCAGGCTCCTCCTAAGTTTCGAGCTGGACTCAGTG
smiFISH Rodent Delta anti-genome messenger 21	AGGGACCCCTTGGAGACCGGGAACAAACCTCCTAAGTTTCGAGCTGGACTCAGTG
smiFISH Snake Delta genome 1	TGTCGCGTCTTTCTTTCTTCGGGGTGGCTTACACTCGGACCTCGTCGACATGCATT
smiFISH Snake Delta genome 2	CTCTCTAGTAGGGTAGATTTGTCCTCTCCTTACACTCGGACCTCGTCGACATGCATT
smiFISH Snake Delta genome 3	TGGCGGAACTTCCGGTTCTCCAGTGAATTTACACTCGGACCTCGTCGACATGCATT
smiFISH Snake Delta genome 4	TTGTTGACAGCTGGCCGCCGAGATACGTTACACTCGGACCTCGTCGACATGCATT
smiFISH Snake Delta genome 5	GCCTTCGGAGGAGGATTTGTTCCCAGTACTTACACTCGGACCTCGTCGACATGCATT
smiFISH Snake Delta genome 6	GAATTCTCCGACCTCCTCGTGGTCCTTACACTCGGACCTCGTCGACATGCATT
smiFISH Snake Delta genome 7	CTGGGCATTCTTACCAGGCTCCGGTTACACTCGGACCTCGTCGACATGCATT
smiFISH Snake Delta genome 8	TGGACCGAGATCCTGGAGAATAGTTGCCTTACACTCGGACCTCGTCGACATGCATT
smiFISH Snake Delta genome 9	TTCTATTTCTGTCCTTCCCAGTTTATCCTTTACACTCGGACCTCGTCGACATGCATT
smiFISH Snake Delta genome 10	AGTCCAGATCGCTTCACTCGGCGTCTTACACTCGGACCTCGTCGACATGCATT
smiFISH Snake Delta genome 11	TCAGCCGTACTGCATTGCCAGTGCTTTACACTCGGACCTCGTCGACATGCATT
smiFISH Snake Delta genome 12	CTTTCTTCGGGGTGGCACTGAATTCTCCTTACACTCGGACCTCGTCGACATGCATT
smiFISH Snake Delta genome 13	GAGGCTCCGCCTGTCTATTCCGGATTACACTCGGACCTCGTCGACATGCATT
smiFISH Snake Delta genome 14	CGCCCTCAGCCTCTTCGGAGTCTTTTACACTCGGACCTCGTCGACATGCATT
smiFISH Snake Delta genome 15	CCCAACTCTCCTCTTTCTATTCGAAAGATATTTACACTCGGACCTCGTCGACATGCATT
smiFISH Snake Delta genome 16	GAACCCTCTGGAGGGACAATCCCGCTTACACTCGGACCTCGTCGACATGCATT
smiFISH Snake Delta anti-genome (non antigen) 1	TCTTAGCAATTTTCTTTATTCGGGTTTCTCCCCCAGCTTCTAGCATCCATGCCCTATAAG
smiFISH Snake Delta anti-genome (non antigen) 2	TGAAGCGATCTGGACTCCGGCGTTACTCCAGCTTCTAGCATCCATGCCCTATAAG
smiFISH Snake Delta anti-genome (non antigen) 3	CTGGTAGGAACGCCGGGGACCGGGTGCCAGCTTCTAGCATCCATGCCCTATAAG
smiFISH Snake Delta anti-genome (non antigen) 4	ACTGGAAAGGGTTCCCGGGGAGTCCCCCAGCTTCTAGCATCCATGCCCTATAAG
smiFISH Snake Delta anti-genome (non antigen) 5	GAGGGGATACGAGTTCCATCTACTCCTTAACCAGCTTCTAGCATCCATGCCCTATAAG
smiFISH Snake Delta anti-genome (non antigen) 6	TTAGCAAATTAGTCGGAATTCTCCCGTTAGCCCCAGCTTCTAGCATCCATGCCCTATAAG
smiFISH Snake Delta anti-genome (non antigen) 7	TCATTCCTCTTTTTAGGGAATCGGGGGATCCCAGCTTCTAGCATCCATGCCCTATAAG
smiFISH Snake Delta anti-genome (non antigen) 8	GGCTGAAAGGGTGGGGCTGGAAATCCTCCAGCTTCTAGCATCCATGCCCTATAAG
smiFISH Snake Delta anti-genome (non antigen) 9	CTGCGGCACTTGCCTGGAGTTGTCCCCAGCTTCTAGCATCCATGCCCTATAAG
smiFISH Snake Delta anti-genome (non antigen) 10	GGCGGTGCTCCTCAGGAAGACGCCCCAGCTTCTAGCATCCATGCCCTATAAG
smiFISH Snake Delta anti-genome (non antigen) 11	GGAGTTGGCGAGAAGATCCGTATCTCGGCCCAGCTTCTAGCATCCATGCCCTATAAG
smiFISH Snake Delta anti-genome (non antigen) 12	GGCAATCGATCGGAGAGGACAAATCTACCCCAGCTTCTAGCATCCATGCCCTATAAG
smiFISH Snake Delta anti-genome (non antigen) 13	CTTACCTTGTGGGCGAGCACGGTTCCCCAGCTTCTAGCATCCATGCCCTATAAG
smiFISH Snake Delta anti-genome (non antigen) 14	TCTCGGTCCAGGGGAATAGGCGAAGGGCCAGCTTCTAGCATCCATGCCCTATAAG
smiFISH Snake Delta anti-genome (non antigen) 15	AGGGTGGACCACGAGGAGGTCGGAGAATTCCAGCTTCTAGCATCCATGCCCTATAAG
smiFISH Snake Delta anti-genome (non antigen) 16	TCGAATAGAAAGAGGAGAGTTGGGGGACCTCCCCAGCTTCTAGCATCCATGCCCTATAAG
smiFISH Snake Delta anti-genome (non antigen) 17	CCCTCGGGAGCACTGGCAATGCAGCCAGCTTCTAGCATCCATGCCCTATAAG
smiFISH Snake Delta anti-genome (non antigen) 18	GAAGGGAAGACTCCGAAGAGGCTGAGGGCCCAGCTTCTAGCATCCATGCCCTATAAG
smiFISH Snake Delta anti-genome (non antigen) 19	ATAGACAGGCGGAGCCTCGAAGTACCCCCAGCTTCTAGCATCCATGCCCTATAAG
smiFISH Snake Delta anti-genome (non antigen) 20	AGCTGTCAACAAACGAGGATAAACTGGGAAGGCCAGCTTCTAGCATCCATGCCCTATAAG
smiFISH Snake Delta anti-genome (non antigen) 21	GAAATAGAAGACTTGCCGGGGAGAGCTCACCCAGCTTCTAGCATCCATGCCCTATAAG
smiFISH Snake Delta anti-genome (non antigen) 22	ACAGAACAGATTCACTGGAGAACCGGAAGTTCCCAGCTTCTAGCATCCATGCCCTATAAG
smiFISH Snake Delta anti-genome (non antigen) 23	GGTCGAGGGAACCTTTTCTTACCAAAGGAACGCCAGCTTCTAGCATCCATGCCCTATAAG
smiFISH Snake Delta anti-genome (non antigen) 24	CCTCGCCCGGGCAACTATTCTCCACCAGCTTCTAGCATCCATGCCCTATAAG
smiFISH Snake Delta anti-genome (non antigen) 25	CCCGACCTTTGCAAAGAATTTGTGGGGAAACCCAGCTTCTAGCATCCATGCCCTATAAG
smiFISH Snake Delta anti-genome (non antigen) 26	TCTTCTCCCCTCTCGGATCTCCTTCCAGCTTCTAGCATCCATGCCCTATAAG
smiFISH Snake Delta anti-genome (non antigen) 27	GCCTCCCGAATGGAGAAATCTCCAACAACCAGCTTCTAGCATCCATGCCCTATAAG
smiFISH Snake Delta anti-genome (non antigen) 28	ATGGGCTCCCGATTTTCGAGAAGAAAAGTCCCCAGCTTCTAGCATCCATGCCCTATAAG
smiFISH Snake Delta anti-genome (non antigen) 29	GAAAATATTGCGACAGACTCAGTCGTAGTCGCCCAGCTTCTAGCATCCATGCCCTATAAG
smiFISH Snake Delta anti-genome (non antigen) 30	CCCCGGCCGGAGCCTGGTAAGAATGCCAGCTTCTAGCATCCATGCCCTATAAG
smiFISH Snake Delta anti-genome (non antigen) 31	TGCCACCCCGAAGAAAGAAAGACGCGACCCAGCTTCTAGCATCCATGCCCTATAAG
smiFISH Snake Delta anti-genome messenger 1	GTGAAATCTTTGTTTTCTTTCCTCGTCCTTGCCCTCCTAAGTTTCGAGCTGGACTCAGTG
smiFISH Snake Delta anti-genome messenger 2	TTGTTTCTTCTTGTTCTCGAGCTGGCCACCCTCCTAAGTTTCGAGCTGGACTCAGTG
smiFISH Snake Delta anti-genome messenger 3	TTCGCTTCTTTTGGGGAGTCGCCGCGCCTCCTAAGTTTCGAGCTGGACTCAGTG
smiFISH Snake Delta anti-genome messenger 4	AGTCCCGTTCCGGTTCTATGAAAAGGACTTTCCTCCTAAGTTTCGAGCTGGACTCAGTG
smiFISH Snake Delta anti-genome messenger 5	CCGAAGGCTCCGCGGGATTGTCCCCCTCCTAAGTTTCGAGCTGGACTCAGTG
smiFISH Snake Delta anti-genome messenger 6	TAAGTTCCGCTAACAGCTTTTGCTCCTCCCTCCTAAGTTTCGAGCTGGACTCAGTG
smiFISH Snake Delta anti-genome messenger 7	CGGCAGCTGTTTTCCTCTGCCCTCCCTCCTAAGTTTCGAGCTGGACTCAGTG
smiFISH Snake Delta anti-genome messenger 8	GGCGATGTTCGGCTCTCTCCTCCTCCTCCTAAGTTTCGAGCTGGACTCAGTG
smiFISH Snake Delta anti-genome messenger 9	GATTCTTTTCTTAATCTCTTTCGGTGGTAGCCCCTCCTAAGTTTCGAGCTGGACTCAGTG
smiFISH Snake Delta anti-genome messenger 10	CATCCACATCCATGCTCTCCTCGGCCTCCTAAGTTTCGAGCTGGACTCAGTG
smiFISH Snake Delta anti-genome messenger 11	TTCTGCTCCTTGCCTCTCACTATTCCCTCCTAAGTTTCGAGCTGGACTCAGTG
smiFISH Snake Delta anti-genome messenger 12	GGACATTTCCCAGGAAACCATGCTGCTCCTCCTAAGTTTCGAGCTGGACTCAGTG
smiFISH Snake Delta anti-genome messenger 13	CAAGCTTTCTCTTCTTCTTTGTCACCTTCTCCTCCTAAGTTTCGAGCTGGACTCAGTG
smiFISH Snake Delta anti-genome messenger 14	GTTCTTTTTCCAGCTCCTTTTTTCTCTTTCCCCTCCTAAGTTTCGAGCTGGACTCAGTG
smiFISH Snake Delta anti-genome messenger 15	GGACGGAGTAGGGATCTGCTTCTTGGATGCCTCCTAAGTTTCGAGCTGGACTCAGTG
smiFISH Snake Delta anti-genome messenger 16	CTAGGGGAACATTTTGTCACCCCTCACGCCTCCTAAGTTTCGAGCTGGACTCAGTG
smiFISH Snake Delta anti-genome messenger 17	GTACCCCTTGAGTACTGGGAACAAATCCTCCTCCTAAGTTTCGAGCTGGACTCAGTG
smiFISH Snake Delta anti-genome messenger 18	AGAGGGTTCACTTCCCCAGCTCCTCCTCCTAAGTTTCGAGCTGGACTCAGTG
smiFISH Snake Delta anti-genome messenger 19	CTCGACCCATTGTTCCAGAATGTCCTCCCTCCTAAGTTTCGAGCTGGACTCAGTG
