# Supplementary material for: Comparative analysis of human, rodent and snake deltavirus replication
Source: PLoS Pathog. 2024 Mar 5;20(3):e1012060. doi: 10.1371/journal.ppat.1012060 (PMC10942263; doi:10.1371/journal.ppat.1012060)
Supplement: S3 Table — (XLSX) [file ppat.1012060.s003.xlsx]

## Sheet: Viral Titration
	Viral Titration by TCID50
	Cell Line Used For Production	Viral Glycoprotein Transfected	Virus Produced	Cell Line Used For Titration	Days Post-Infection	TCID50/mL	FFU/mL (aprx.)
	NIH-3T3-RDeV	VSVG	VSVG-RDeV	Huh7.5	6dpi	2150	1490
	Huh7.5.1-HDV	VSVG	VSVG-HDV	Huh7.5	6dpi	681	470
	I/1Ki-SDeV	VSVG	VSVG-SDeV	I/1Ki	6dpi	14700	10100
			FFU/ml (aprx.) = 0.69 x TCID50
