# Supplementary material for: Comparative analysis of human, rodent and snake deltavirus replication
Source: PLoS Pathog. 2024 Mar 5;20(3):e1012060. doi: 10.1371/journal.ppat.1012060 (PMC10942263; doi:10.1371/journal.ppat.1012060)
Supplement: S4 Table — (XLSX) [file ppat.1012060.s004.xlsx]

## Sheet: Feuil1
Primer name	Sequence (5' to 3')
HDV qPCR Forward	CGCGTTCCATCCTTTCTTAC
HDV qPCR Reverse	GAGATTTGTGGGTCCCATTC
RDeV qPCR Forward	GGGGAAGGGAGAGGATGTTC
RDeV qPCR Reverse	AGGCGTTCAGATCTCGTTCT
SdeV qPCR Forward	ATAGAAGACTTGCCGGGGAG
SdeV qPCR Reverse	GGAACTCGTATCCCCTCACC
human/snake 18S Forward	AGAAACGGCTACCACATCCA
human/snake 18S Reverse	CACCAGACTTGCCCTCCA
mouse 18S Forward	GCAATTATTCCCCATGAACG
mouse 18S Reverse	GGCCTCACTAAACCATCCAA
mouse Mx1 Forward	TGGACATTGCTACCACAGAGGC
mouse Mx1 Reverse	TTGCCTTCAGCACCTCTGTCCA
mouse IRF7 Forward	CCCAGACTGCCTGTGTAGACG
mouse IRF7 Reverse	CCAGTCTCCAAACAGCACTCG
mouse Oas1a Forward	TGTCCTGGGTCATGTTAATAC
mouse Oas1a Reverse	CCGTGAAGCAGGTAGAGA
mouse Tnf Forward	CATCTTCTCAAAATTCGAGTGACAA
mouse Tnf Reverse	TGGGAGTAGACAAGGTACAACCC
mouse Rsad2 Forward	CGCTTTCTGAACTGTACCGG
mouse Rsad2 Forward	GCCACGCTTCAGAAACATCT
mouse ISG15 Forward	CATCCTGGTGAGGAACGAAAGG
mouse ISG15 Reverse	CTCAGCCAGAACTGGTCTTCGT
