# Supplementary material for: Comparative analysis of human, rodent and snake deltavirus replication
Source: PLoS Pathog. 2024 Mar 5;20(3):e1012060. doi: 10.1371/journal.ppat.1012060 (PMC10942263; doi:10.1371/journal.ppat.1012060)
Supplement: S1 Raw Data — (ZIP) [file ppat.1012060.s015.zip]

Archive with 5 entries (4 files):
- Figure 1 raw western membranes.pptx
- __MACOSX/
- __MACOSX/._Figure 1 raw western membranes.pptx
- raw data (graphs) for 3rd submission.xlsx
- __MACOSX/._raw data (graphs) for 3rd submission.xlsx
