# Supplementary material for: Comparative analysis of human, rodent and snake deltavirus replication
Source: PLoS Pathog. 2024 Mar 5;20(3):e1012060. doi: 10.1371/journal.ppat.1012060 (PMC10942263; doi:10.1371/journal.ppat.1012060)
Supplement: S1 Raw Data — (ZIP) [file ppat.1012060.s015.zip › raw data (graphs) for 3rd submission.xlsx]

## Sheet: Figure 6
Quantification HDV		Absolute template copies/uL:	5367000000					JMG/1-16-16
		enter values in red	Standards
			copies/reaction			Enter
			Stnd curve serial dilution factor (enter value) 1:	10		observed
	volume added per rxn		enter value:		log10 of copies	Cq values
copies in:	4	of first standard?:	21468000000	Standard 1	10.3318	4.55
			2146800000	Standard 2	9.33179	7.4
	Stnd curve slope:	-3.21033	214680000	Standard 3	8.33179	10
	Stnd curve intercept:	37.0561	21468000	Standard 4	7.33179	12.9
	EAMP =	2.04877	2146800	Standard 5	6.33179	16.03
			214680	Standard 6	5.33179	20.04
			21468	Standard 7	4.33179	23.13
			2146.8	Standard 8	3.33179	26.42
			214.68	Standard 9	2.33179	30.09
And, assuming your samples amplify target at the same efficiency as your standards (which is a faulty assumption in most cases):
				observed	indicated
		Unknown sample reactions:		Avg. Cq values	copies/rxn	copies per uL of sample
	4	uL	Sample 1:	27.8583	732.909	183.227
	20	Total rxn volume	Sample 2:	27.8249	750.65	187.663
			Sample 3:	26.7133	1666.1	416.525
			Sample 4:	25.6789	3498.87	874.718
			Sample 5:	25.9995	2780.08	695.02
In reality, however, if you make a standard curve out of a mixture of a small part of each of your samples, and you find that the
		sample curve gives you a slope of, let's say:	-3.277	this means the sample EAMP is:		2.0191
	And when this is taken into account with the absolute standard curve info from above:
			The real initial copy #'s in your reactions are:
					indicated
				Avg. Cq values	copies/rxn	copies per uL of sample
			Sample 1:	27.8583	1100.49	275.123			22009.9
			Sample 2:	27.8249	1126.58	281.646			22531.7
			Sample 3:	26.7133	2460.27	615.067			49205.4
			Sample 4:	25.6789	5089.26	1272.31			101785
			Sample 5:	25.9995	4062.71	1015.68			81254.2
										copy/ug liver RNA
									mouse 1 HDV	238517
									2	214814
									3	41888.5
									4	38221.2
									5	238294
									6	195796
									7	70493.4
Last point: If your absolute standards are double-stranded DNA (e.g. dsPlasmid DNA) and your experimental samples are cDNA,									8	49205.4
(cDNA is single stranded), you must then achieve parity by adjusting the copy numbers of plasmid based on how many strands									9	101785
of target there are per molecule. A plasmid houses 2 copies of target per molecule: one sense, and one anti-sense. cDNA,									10	81254.2
being single-stranded, has only one copy of target per molecule. Thus, the paramters in this file for the absolute (plasmid)									11	22009.9
standard curve should be doubled to account for all of the target strands offered to the qPCR per molecule.									12	22531.7
However, if your experimental samples are also double-stranded going into the qPCR, this adjustment cancels out - and
needs not be made. As long as one is always aware of how many single-stranded copies of target are being fed to the
qPCR per template molecule, one should not miss accounting for this detail. Missing this detail could mean that your
final copy estimates are of by 50% -- which is a significant figure…
Quantification RDeV		Absolute template copies/uL:	5367000000					JMG/1-16-16
		enter values in red	Standards
			copies/reaction			Enter
			Stnd curve serial dilution factor (enter value) 1:	10		observed
	volume added per rxn		enter value:		log10 of copies	Cq values
copies in:	4	of first standard?:	21468000000	Standard 1	10.3318	4.97923
			2146800000	Standard 2	9.33179	7.32849
	Stnd curve slope:	-2.7727	214680000	Standard 3	8.33179	9.59349
	Stnd curve intercept:	33.4372	21468000	Standard 4	7.33179	12.9379
	EAMP =	2.29435	2146800	Standard 5	6.33179	16.252
			214680	Standard 6	5.33179	19.3641
			21468	Standard 7	4.33179	22.0803
			2146.8	Standard 8	3.33179	24.7109
			214.68	Standard 9	2.33179	25.683
And, assuming your samples amplify target at the same efficiency as your standards (which is a faulty assumption in most cases):
				observed	indicated
		Unknown sample reactions:		Avg. Cq values	copies/rxn	copies per uL of sample
	4	uL	Sample 1:	19.3499	327618	81904.5
	20	Total rxn volume	Sample 2:	19.1324	382914	95728.5
			Sample 3:	17.7235	1.05194e+06	262985
			Sample 4:	20.8703	110094	27523.6
			Sample 5:	20.7809	117388	29346.9
In reality, however, if you make a standard curve out of a mixture of a small part of each of your samples, and you find that the
		sample curve gives you a slope of, let's say:	-2.77	this means the sample EAMP is:		2.29621
	And when this is taken into account with the absolute standard curve info from above:
			The real initial copy #'s in your reactions are:
					indicated
				Avg. Cq values	copies/rxn	copies per uL of sample
			Sample 1:	19.3499	434498	108624			8.68996e+06
			Sample 2:	19.1324	506224	126556			1.01245e+07
			Sample 3:	17.7235	1.3624e+06	340600			2.7248e+07
			Sample 4:	20.8703	149286	37321.6			2.98573e+06
			Sample 5:	20.7809	158968	39742			3.17936e+06
Last point: If your absolute standards are double-stranded DNA (e.g. dsPlasmid DNA) and your experimental samples are cDNA,
(cDNA is single stranded), you must then achieve parity by adjusting the copy numbers of plasmid based on how many strands
of target there are per molecule. A plasmid houses 2 copies of target per molecule: one sense, and one anti-sense. cDNA,
being single-stranded, has only one copy of target per molecule. Thus, the paramters in this file for the absolute (plasmid)										copy/ug liver RNA
standard curve should be doubled to account for all of the target strands offered to the qPCR per molecule.									RDeV1	896443
However, if your experimental samples are also double-stranded going into the qPCR, this adjustment cancels out - and									RDeV2	794539
needs not be made. As long as one is always aware of how many single-stranded copies of target are being fed to the									RDeV3	3.96064e+06
qPCR per template molecule, one should not miss accounting for this detail. Missing this detail could mean that your									RDeV4	3.10693e+06
final copy estimates are of by 50% -- which is a significant figure…									RDeV5	3.12073e+06
									RDeV6	2.53125e+06
									RDeV7	8.90188e+06
									RDeV8	9.16447e+06
									RDeV9	669976
									RDeV10	721679
									RDeV11	2.37109e+06
									RDeV12	2.84085e+06
Quantification SDeV		Absolute template copies/uL:	5367000000					JMG/1-16-16		1.86324e-06
		enter values in red	Standards
			copies/reaction			Enter
			Stnd curve serial dilution factor (enter value) 1:	10		observed
	volume added per rxn		enter value:		log10 of copies	Cq values
copies in:	4	of first standard?:	21468000000	Standard 1	10.3318	3.33444
			2146800000	Standard 2	9.33179	6.09625
	Stnd curve slope:	-2.73839	214680000	Standard 3	8.33179	8.5494
	Stnd curve intercept:	31.804	21468000	Standard 4	7.33179	11.1549
	EAMP =	2.31835	2146800	Standard 5	6.33179	15.0197
			214680	Standard 6	5.33179	18.1894
			21468	Standard 7	4.33179	21.2003
			2146.8	Standard 8	3.33179	22.9731
			214.68	Standard 9	2.33179	23.6685
And, assuming your samples amplify target at the same efficiency as your standards (which is a faulty assumption in most cases):
				observed	indicated
		Unknown sample reactions:		Avg. Cq values	copies/rxn	copies per uL of sample
	4	uL	Sample 1:	23.4194	17690.6	4422.65
	20	Total rxn volume	Sample 2:	23.559	16005.3	4001.33
			Sample 3:	23.5632	15956.2	3989.04
			Sample 4:	23.0608	22879.8	5719.96
			Sample 5:	23.2487	19994	4998.5
In reality, however, if you make a standard curve out of a mixture of a small part of each of your samples, and you find that the
		sample curve gives you a slope of, let's say:	-2.7	this means the sample EAMP is:		2.34623
	And when this is taken into account with the absolute standard curve info from above:
			The real initial copy #'s in your reactions are:
					indicated
				Avg. Cq values	copies/rxn	copies per uL of sample
			Sample 1:	23.4194	24897.2	6224.3			497944
			Sample 2:	23.559	22571.3	5642.84			451427
			Sample 3:	23.5632	22503.4	5625.86			450068
			Sample 4:	23.0608	32032.3	8008.08			640646
			Sample 5:	23.2487	28069	7017.25			561380
										copy/ug liver RNA
Last point: If your absolute standards are double-stranded DNA (e.g. dsPlasmid DNA) and your experimental samples are cDNA,									Sdev1	28419.7
(cDNA is single stranded), you must then achieve parity by adjusting the copy numbers of plasmid based on how many strands									Sdev2	27085.2
of target there are per molecule. A plasmid houses 2 copies of target per molecule: one sense, and one anti-sense. cDNA,									Sdev3	16696.9
being single-stranded, has only one copy of target per molecule. Thus, the paramters in this file for the absolute (plasmid)									Sdev4	17767
standard curve should be doubled to account for all of the target strands offered to the qPCR per molecule.									Sdev5	62386.6
However, if your experimental samples are also double-stranded going into the qPCR, this adjustment cancels out - and									Sdev6	52464.7
needs not be made. As long as one is always aware of how many single-stranded copies of target are being fed to the									Sdev7	14206.9
qPCR per template molecule, one should not miss accounting for this detail. Missing this detail could mean that your									Sdev8	15418.5
final copy estimates are of by 50% -- which is a significant figure…									Sdev9	23667.4
									Sdev10	20161.9
									Sdev11	17431.2
									Sdev12	15475
Target	Sample	Control	Relative Quantity	Relative Quantity(lg)	Relative Quantity SD	Corrected Relative Quantity SD	SD RQ(lg)	Relative Quantity SEM	Corrected Relative Quantity SEM	SEM RQ(lg)	Relative Quantity 95% CI Low	Relative Quantity 95% CI High	Unscaled Expression	Unscaled Expression(lg)	Unscaled Expression SD	Corrected Unscaled Expression SD	SD Unscaled Expression(lg)	Unscaled Expression SEM	Corrected Unscaled Expression SEM	SEM Unscaled Expression(lg)	Expression	Expression(lg)	Expression SD	Corrected Expression SD	SD Expression(lg)	Expression SEM	Corrected Expression SEM	SEM Expression(lg)	Expression 95% CI Low	Expression 95% CI High	Wells	Mean Cq	Cq SD	Cq SEM
18S	1469		0.928036	-0.107748	0	0		0	0																						1	8.88211	0	0
18S	1470		0.87387	-0.194509	0	0		0	0																						1	8.96887	0	0
18S	1471		0.427657	-1.22547	0	0		0	0																						1	9.99983	0	0
18S	1472		0.819423	-0.28732	0	0		0	0																						1	9.06168	0	0
18S	1473		1	0	0	0		0	0																						1	8.77436	0	0
18S	1484		0.875439	-0.191921	0	0		0	0																						1	8.96628	0	0
18S	1485		0.665085	-0.588389	0	0		0	0																						1	9.36275	0	0
18S	1486		0.661098	-0.597065	0	0		0	0																						1	9.37142	0	0
18S	1487		0.755953	-0.403631	0	0		0	0																						1	9.17799	0	0
18S	1494		0.554865	-0.849792	0	0		0	0																						1	9.62415	0	0
18S	1495		0.562574	-0.829885	0	0		0	0																						1	9.60424	0	0
18S	1496		0.464389	-1.10659	0	0		0	0																						1	9.88095	0	0
18S	1497		0.842009	-0.248093	0	0		0	0																						1	9.02245	0	0
18S	1498		0.430869	-1.21468	0	0		0	0																						1	9.98904	0	0
18S	1499		0.635614	-0.653777	0	0		0	0																						1	9.42814	0	0
18S	850 NT		0.824294	-0.27877	0	0		0	0																						1	9.05313	0	0
18S	H20		6.74285e-08	-23.8221	0	0		0	0																						1	32.5964	0	0
HDV	1469		1.39243e-05	-16.132	0	0		0	0				1.5004e-05	-16.0243	0	0		0	0		1.5004e-05	-16.0243	0	0		0	0				1	39	0	0
HDV	1471		8.26733e-05	-13.5622	0	0		0	0				0.000193317	-12.3367	0	0		0	0		0.000193317	-12.3367	0	0		0	0				1	36.4302	0	0
HDV	1472		9.7991e-05	-13.317	0	0		0	0				0.000119585	-13.0297	0	0		0	0		0.000119585	-13.0297	0	0		0	0				1	36.185	0	0
HDV	1473		0.000261574	-11.9005	0	0		0	0				0.000261574	-11.9005	0	0		0	0		0.000261574	-11.9005	0	0		0	0				1	34.7685	0	0
HDV	1484		1	0	0	0		0	0				1.14228	0.191921	0	0		0	0		1.14228	0.191921	0	0		0	0				1	22.868	0	0
HDV	1485		0.274662	-1.86427	0	0		0	0				0.412972	-1.27588	0	0		0	0		0.412972	-1.27588	0	0		0	0				1	24.7322	0	0
HDV	1486		0.0994161	-3.33038	0	0		0	0				0.15038	-2.73331	0	0		0	0		0.15038	-2.73331	0	0		0	0				1	26.1983	0	0
HDV	1487		0.621312	-0.686611	0	0		0	0				0.821891	-0.282981	0	0		0	0		0.821891	-0.282981	0	0		0	0				1	23.5546	0	0
HDV	1494		0.000723202	-10.4333	0	0		0	0				0.00130338	-9.58352	0	0		0	0		0.00130338	-9.58352	0	0		0	0				1	33.3013	0	0
HDV	1495		0.000101795	-13.262	0	0		0	0				0.000180945	-12.4322	0	0		0	0		0.000180945	-12.4322	0	0		0	0				1	36.13	0	0
HDV	1496		3.86948e-05	-14.6575	0	0		0	0				8.33242e-05	-13.5509	0	0		0	0		8.33242e-05	-13.5509	0	0		0	0				1	37.5255	0	0
HDV	1497		3.31717e-05	-14.8797	0	0		0	0				3.93959e-05	-14.6316	0	0		0	0		3.93959e-05	-14.6316	0	0		0	0				1	37.7477	0	0
HDV	1498		0.00114346	-9.77238	0	0		0	0				0.00265384	-8.5577	0	0		0	0		0.00265384	-8.5577	0	0		0	0				1	32.6403	0	0
HDV	1499		0.000145507	-12.7466	0	0		0	0				0.000228924	-12.0928	0	0		0	0		0.000228924	-12.0928	0	0		0	0				1	35.6146	0	0
HDV	850 NT		0.000129646	-12.9131	0	0		0	0				0.000157282	-12.6344	0	0		0	0		0.000157282	-12.6344	0	0		0	0				1	35.7811	0	0
HDV	H20		0	0	0	0																									0		0
IFN a	1469		0.0810244	-3.6255	0	0		0	0				0.0873074	-3.51775	0	0		0	0		0.0873074	-3.51775	0	0		0	0				1	24.1466	0	0
IFN a	1470		0.0707861	-3.82039	0	0		0	0				0.081003	-3.62588	0	0		0	0		0.081003	-3.62588	0	0		0	0				1	24.3415	0	0
IFN a	1471		0.0997429	-3.32564	0	0		0	0				0.233231	-2.10017	0	0		0	0		0.233231	-2.10017	0	0		0	0				1	23.8467	0	0
IFN a	1472		1	0	0	0		0	0				1.22037	0.28732	0	0		0	0		1.22037	0.28732	0	0		0	0				1	20.5211	0	0
IFN a	1473		0.3541	-1.49777	0	0		0	0				0.3541	-1.49777	0	0		0	0		0.3541	-1.49777	0	0		0	0				1	22.0189	0	0
IFN a	1484		0.151298	-2.72454	0	0		0	0				0.172825	-2.53261	0	0		0	0		0.172825	-2.53261	0	0		0	0				1	23.2456	0	0
IFN a	1485		0.0797595	-3.6482	0	0		0	0				0.119924	-3.05981	0	0		0	0		0.119924	-3.05981	0	0		0	0				1	24.1693	0	0
IFN a	1486		0.194087	-2.36523	0	0		0	0				0.293583	-1.76816	0	0		0	0		0.293583	-1.76816	0	0		0	0				1	22.8863	0	0
IFN a	1487		0.130336	-2.93969	0	0		0	0				0.172412	-2.53606	0	0		0	0		0.172412	-2.53606	0	0		0	0				1	23.4608	0	0
IFN a	1494		0.201296	-2.31261	0	0		0	0				0.362784	-1.46282	0	0		0	0		0.362784	-1.46282	0	0		0	0				1	22.8337	0	0
IFN a	1495		0.296245	-1.75514	0	0		0	0				0.526588	-0.925252	0	0		0	0		0.526588	-0.925252	0	0		0	0				1	22.2762	0	0
IFN a	1496		0.174988	-2.51467	0	0		0	0				0.376813	-1.40808	0	0		0	0		0.376813	-1.40808	0	0		0	0				1	23.0358	0	0
IFN a	1497		0.190204	-2.39438	0	0		0	0				0.225893	-2.14629	0	0		0	0		0.225893	-2.14629	0	0		0	0				1	22.9155	0	0
IFN a	1498		0.0995007	-3.32915	0	0		0	0				0.230931	-2.11447	0	0		0	0		0.230931	-2.11447	0	0		0	0				1	23.8503	0	0
IFN a	1499		0.16945	-2.56107	0	0		0	0				0.266592	-1.90729	0	0		0	0		0.266592	-1.90729	0	0		0	0				1	23.0822	0	0
IFN a	850 NT		0.00476684	-7.71275	0	0		0	0				0.00578294	-7.43398	0	0		0	0		0.00578294	-7.43398	0	0		0	0				1	28.2339	0	0
IFN a	H20		0	0	0	0																									0		0
IFN b	1469		0.0529298	-4.23978	0	0		0	0				0.0570342	-4.13203	0	0		0	0		0.0570342	-4.13203	0	0		0	0				1	27.4527	0	0
IFN b	1470		0.181181	-2.4645	0	0		0	0				0.207331	-2.26999	0	0		0	0		0.207331	-2.26999	0	0		0	0				1	25.6774	0	0
IFN b	1471		0.115546	-3.11346	0	0		0	0				0.270184	-1.88798	0	0		0	0		0.270184	-1.88798	0	0		0	0				1	26.3263	0	0
IFN b	1472		1	0	0	0		0	0				1.22037	0.28732	0	0		0	0		1.22037	0.28732	0	0		0	0				1	23.2129	0	0
IFN b	1473		0.347164	-1.52631	0	0		0	0				0.347164	-1.52631	0	0		0	0		0.347164	-1.52631	0	0		0	0				1	24.7392	0	0
IFN b	1484		0.541535	-0.884874	0	0		0	0				0.618586	-0.692953	0	0		0	0		0.618586	-0.692953	0	0		0	0				1	24.0978	0	0
IFN b	1485		0.190879	-2.38927	0	0		0	0				0.287	-1.80088	0	0		0	0		0.287	-1.80088	0	0		0	0				1	25.6022	0	0
IFN b	1486		0.268278	-1.8982	0	0		0	0				0.405807	-1.30113	0	0		0	0		0.405807	-1.30113	0	0		0	0				1	25.1111	0	0
IFN b	1487		0.509802	-0.971991	0	0		0	0				0.674383	-0.56836	0	0		0	0		0.674383	-0.56836	0	0		0	0				1	24.1849	0	0
IFN b	1494		0.197826	-2.3377	0	0		0	0				0.356529	-1.48791	0	0		0	0		0.356529	-1.48791	0	0		0	0				1	25.5506	0	0
IFN b	1495		0.233373	-2.09929	0	0		0	0				0.414831	-1.2694	0	0		0	0		0.414831	-1.2694	0	0		0	0				1	25.3122	0	0
IFN b	1496		0.15891	-2.65372	0	0		0	0				0.342192	-1.54712	0	0		0	0		0.342192	-1.54712	0	0		0	0				1	25.8666	0	0
IFN b	1497		0.195567	-2.35427	0	0		0	0				0.232262	-2.10618	0	0		0	0		0.232262	-2.10618	0	0		0	0				1	25.5672	0	0
IFN b	1498		0.10693	-3.22526	0	0		0	0				0.248173	-2.01058	0	0		0	0		0.248173	-2.01058	0	0		0	0				1	26.4382	0	0
IFN b	1499		0.19338	-2.37049	0	0		0	0				0.304241	-1.71672	0	0		0	0		0.304241	-1.71672	0	0		0	0				1	25.5834	0	0
IFN b	850 NT		0.00469401	-7.73496	0	0		0	0				0.00569458	-7.45619	0	0		0	0		0.00569458	-7.45619	0	0		0	0				1	30.9479	0	0
IFN b	H20		0	0	0	0																									0		0
IFN L	1469		0.0283766	-5.13916	0	0		0	0				0.030577	-5.03141	0	0		0	0		0.030577	-5.03141	0	0		0	0				1	30.0848	0	0
IFN L	1470		0.023449	-5.41433	0	0		0	0				0.0268335	-5.21982	0	0		0	0		0.0268335	-5.21982	0	0		0	0				1	30.36	0	0
IFN L	1471		0.029573	-5.07958	0	0		0	0				0.0691511	-3.8541	0	0		0	0		0.0691511	-3.8541	0	0		0	0				1	30.0252	0	0
IFN L	1472		1	0	0	0		0	0				1.22037	0.28732	0	0		0	0		1.22037	0.28732	0	0		0	0				1	24.9456	0	0
IFN L	1473		0.0953859	-3.39008	0	0		0	0				0.0953859	-3.39008	0	0		0	0		0.0953859	-3.39008	0	0		0	0				1	28.3357	0	0
IFN L	1484		0.119404	-3.06607	0	0		0	0				0.136394	-2.87415	0	0		0	0		0.136394	-2.87415	0	0		0	0				1	28.0117	0	0
IFN L	1485		0.0424048	-4.55963	0	0		0	0				0.0637584	-3.97124	0	0		0	0		0.0637584	-3.97124	0	0		0	0				1	29.5053	0	0
IFN L	1486		0.125449	-2.99483	0	0		0	0				0.189758	-2.39777	0	0		0	0		0.189758	-2.39777	0	0		0	0				1	27.9405	0	0
IFN L	1487		0.0613093	-4.02775	0	0		0	0				0.0811019	-3.62412	0	0		0	0		0.0811019	-3.62412	0	0		0	0				1	28.9734	0	0
IFN L	1494		0.0510511	-4.29191	0	0		0	0				0.0920064	-3.44212	0	0		0	0		0.0920064	-3.44212	0	0		0	0				1	29.2375	0	0
IFN L	1495		0.149543	-2.74136	0	0		0	0				0.26582	-1.91148	0	0		0	0		0.26582	-1.91148	0	0		0	0				1	27.687	0	0
IFN L	1496		0.0936902	-3.41596	0	0		0	0				0.201749	-2.30936	0	0		0	0		0.201749	-2.30936	0	0		0	0				1	28.3616	0	0
IFN L	1497		0.0445702	-4.48778	0	0		0	0				0.0529332	-4.23968	0	0		0	0		0.0529332	-4.23968	0	0		0	0				1	29.4334	0	0
IFN L	1498		0.048182	-4.37536	0	0		0	0				0.111825	-3.16068	0	0		0	0		0.111825	-3.16068	0	0		0	0				1	29.321	0	0
IFN L	1499		0.0994797	-3.32945	0	0		0	0				0.15651	-2.67568	0	0		0	0		0.15651	-2.67568	0	0		0	0				1	28.2751	0	0
IFN L	850 NT		0.000629637	-10.6332	0	0		0	0				0.00076385	-10.3544	0	0		0	0		0.00076385	-10.3544	0	0		0	0				1	35.5788	0	0
IFN L	H20		0	0	0	0																									0		0
IRF7	1469		0.0693503	-3.84995	0	0		0	0				0.0747281	-3.74221	0	0		0	0		0.0747281	-3.74221	0	0		0	0				1	19.466	0	0
IRF7	1470		0.77219	-0.372972	0	0		0	0				0.883644	-0.178463	0	0		0	0		0.883644	-0.178463	0	0		0	0				1	15.989	0	0
IRF7	1471		0.0185984	-5.74867	0	0		0	0				0.0434891	-4.5232	0	0		0	0		0.0434891	-4.5232	0	0		0	0				1	21.3647	0	0
IRF7	1472		0.0126644	-6.30307	0	0		0	0				0.0154553	-6.01575	0	0		0	0		0.0154553	-6.01575	0	0		0	0				1	21.9191	0	0
IRF7	1473		0.117059	-3.09469	0	0		0	0				0.117059	-3.09469	0	0		0	0		0.117059	-3.09469	0	0		0	0				1	18.7107	0	0
IRF7	1484		1	0	0	0		0	0				1.14228	0.191921	0	0		0	0		1.14228	0.191921	0	0		0	0				1	15.616	0	0
IRF7	1485		0.140315	-2.83326	0	0		0	0				0.210973	-2.24487	0	0		0	0		0.210973	-2.24487	0	0		0	0				1	18.4493	0	0
IRF7	1486		0.453847	-1.13972	0	0		0	0				0.686506	-0.542656	0	0		0	0		0.686506	-0.542656	0	0		0	0				1	16.7557	0	0
IRF7	1487		0.451835	-1.14613	0	0		0	0				0.597702	-0.742501	0	0		0	0		0.597702	-0.742501	0	0		0	0				1	16.7621	0	0
IRF7	1494		0.114153	-3.13097	0	0		0	0				0.20573	-2.28117	0	0		0	0		0.20573	-2.28117	0	0		0	0				1	18.747	0	0
IRF7	1495		0.0222508	-5.49	0	0		0	0				0.0395518	-4.66011	0	0		0	0		0.0395518	-4.66011	0	0		0	0				1	21.106	0	0
IRF7	1496		0.0566396	-4.14204	0	0		0	0				0.121966	-3.03545	0	0		0	0		0.121966	-3.03545	0	0		0	0				1	19.7581	0	0
IRF7	1497		0.0678791	-3.88089	0	0		0	0				0.0806156	-3.6328	0	0		0	0		0.0806156	-3.6328	0	0		0	0				1	19.4969	0	0
IRF7	1498		0.0122318	-6.35322	0	0		0	0				0.0283887	-5.13854	0	0		0	0		0.0283887	-5.13854	0	0		0	0				1	21.9692	0	0
IRF7	1499		0.00653299	-7.25804	0	0		0	0				0.0102782	-6.60426	0	0		0	0		0.0102782	-6.60426	0	0		0	0				1	22.8741	0	0
IRF7	850 NT		0.00973682	-6.68233	0	0		0	0				0.0118123	-6.40356	0	0		0	0		0.0118123	-6.40356	0	0		0	0				1	22.2983	0	0
IRF7	H20		5.21063e-07	-20.872	0	0		0	0				7.72763	2.95003	0	0		0	0		7.72763	2.95003	0	0		0	0				1	36.4881	0	0
ISG15	1469		0.0356028	-4.81186	0	0		0	0				0.0383636	-4.70412	0	0		0	0		0.0383636	-4.70412	0	0		0	0				1	19.3206	0	0
ISG15	1470		0.379393	-1.39823	0	0		0	0				0.434153	-1.20372	0	0		0	0		0.434153	-1.20372	0	0		0	0				1	15.907	0	0
ISG15	1471		0.0139395	-6.16467	0	0		0	0				0.0325951	-4.9392	0	0		0	0		0.0325951	-4.9392	0	0		0	0				1	20.6734	0	0
ISG15	1472		0.00619121	-7.33556	0	0		0	0				0.00755557	-7.04824	0	0		0	0		0.00755557	-7.04824	0	0		0	0				1	21.8443	0	0
ISG15	1473		0.0672927	-3.89341	0	0		0	0				0.0672927	-3.89341	0	0		0	0		0.0672927	-3.89341	0	0		0	0				1	18.4021	0	0
ISG15	1484		1	0	0	0		0	0				1.14228	0.191921	0	0		0	0		1.14228	0.191921	0	0		0	0				1	14.5087	0	0
ISG15	1485		0.10551	-3.24455	0	0		0	0				0.158641	-2.65616	0	0		0	0		0.158641	-2.65616	0	0		0	0				1	17.7533	0	0
ISG15	1486		0.350178	-1.51384	0	0		0	0				0.529692	-0.916776	0	0		0	0		0.529692	-0.916776	0	0		0	0				1	16.0226	0	0
ISG15	1487		0.258682	-1.95075	0	0		0	0				0.342194	-1.54712	0	0		0	0		0.342194	-1.54712	0	0		0	0				1	16.4595	0	0
ISG15	1494		0.0606182	-4.0441	0	0		0	0				0.109249	-3.19431	0	0		0	0		0.109249	-3.19431	0	0		0	0				1	18.5528	0	0
ISG15	1495		0.0129645	-6.26929	0	0		0	0				0.0230449	-5.43941	0	0		0	0		0.0230449	-5.43941	0	0		0	0				1	20.778	0	0
ISG15	1496		0.0240731	-5.37643	0	0		0	0				0.0518382	-4.26984	0	0		0	0		0.0518382	-4.26984	0	0		0	0				1	19.8852	0	0
ISG15	1497		0.0265226	-5.23663	0	0		0	0				0.0314992	-4.98854	0	0		0	0		0.0314992	-4.98854	0	0		0	0				1	19.7454	0	0
ISG15	1498		0.00363411	-8.10418	0	0		0	0				0.00843438	-6.8895	0	0		0	0		0.00843438	-6.8895	0	0		0	0				1	22.6129	0	0
ISG15	1499		0.002882	-8.43871	0	0		0	0				0.0045342	-7.78494	0	0		0	0		0.0045342	-7.78494	0	0		0	0				1	22.9475	0	0
ISG15	850 NT		0.00519167	-7.58959	0	0		0	0				0.00629833	-7.31082	0	0		0	0		0.00629833	-7.31082	0	0		0	0				1	22.0983	0	0
ISG15	H20		4.30356e-06	-17.826	0	0		0	0				63.824	5.99603	0	0		0	0		63.824	5.99603	0	0		0	0				1	32.3348	0	0
MX1	1469		0.0231402	-5.43345	0	0		0	0				0.0249346	-5.32571	0	0		0	0		0.0249346	-5.32571	0	0		0	0				1	24.2248	0	0
MX1	1470		0.351539	-1.50825	0	0		0	0				0.402278	-1.31374	0	0		0	0		0.402278	-1.31374	0	0		0	0				1	20.2996	0	0
MX1	1471		0.0122567	-6.35028	0	0		0	0				0.0286602	-5.12481	0	0		0	0		0.0286602	-5.12481	0	0		0	0				1	25.1416	0	0
MX1	1472		0.0125892	-6.31167	0	0		0	0				0.0153635	-6.02435	0	0		0	0		0.0153635	-6.02435	0	0		0	0				1	25.103	0	0
MX1	1473		0.117515	-3.08908	0	0		0	0				0.117515	-3.08908	0	0		0	0		0.117515	-3.08908	0	0		0	0				1	21.8804	0	0
MX1	1484		1	0	0	0		0	0				1.14228	0.191921	0	0		0	0		1.14228	0.191921	0	0		0	0				1	18.7913	0	0
MX1	1485		0.168856	-2.56613	0	0		0	0				0.253887	-1.97774	0	0		0	0		0.253887	-1.97774	0	0		0	0				1	21.3575	0	0
MX1	1486		0.18348	-2.44631	0	0		0	0				0.277539	-1.84924	0	0		0	0		0.277539	-1.84924	0	0		0	0				1	21.2377	0	0
MX1	1487		0.378704	-1.40086	0	0		0	0				0.500962	-0.997228	0	0		0	0		0.500962	-0.997228	0	0		0	0				1	20.1922	0	0
MX1	1494		0.0730281	-3.77541	0	0		0	0				0.131614	-2.92561	0	0		0	0		0.131614	-2.92561	0	0		0	0				1	22.5668	0	0
MX1	1495		0.0213545	-5.54932	0	0		0	0				0.0379585	-4.71943	0	0		0	0		0.0379585	-4.71943	0	0		0	0				1	24.3407	0	0
MX1	1496		0.0243499	-5.35994	0	0		0	0				0.0524342	-4.25335	0	0		0	0		0.0524342	-4.25335	0	0		0	0				1	24.1513	0	0
MX1	1497		0.0395235	-4.66115	0	0		0	0				0.0469395	-4.41305	0	0		0	0		0.0469395	-4.41305	0	0		0	0				1	23.4525	0	0
MX1	1498		0.00521567	-7.58293	0	0		0	0				0.012105	-6.36825	0	0		0	0		0.012105	-6.36825	0	0		0	0				1	26.3743	0	0
MX1	1499		0.00448893	-7.79941	0	0		0	0				0.00706235	-7.14564	0	0		0	0		0.00706235	-7.14564	0	0		0	0				1	26.5908	0	0
MX1	850 NT		0.00586021	-7.41483	0	0		0	0				0.00710937	-7.13606	0	0		0	0		0.00710937	-7.13606	0	0		0	0				1	26.2062	0	0
MX1	H20		1.39291e-05	-16.1315	0	0		0	0				206.576	7.69053	0	0		0	0		206.576	7.69053	0	0		0	0				1	34.9229	0	0
Oas1a	1469		0.0399356	-4.64618	0	0		0	0				0.0430324	-4.53843	0	0		0	0		0.0430324	-4.53843	0	0		0	0				1	21.5916	0	0
Oas1a	1470		0.619513	-0.690794	0	0		0	0				0.70893	-0.496285	0	0		0	0		0.70893	-0.496285	0	0		0	0				1	17.6362	0	0
Oas1a	1471		0.0132196	-6.24118	0	0		0	0				0.0309117	-5.0157	0	0		0	0		0.0309117	-5.0157	0	0		0	0				1	23.1866	0	0
Oas1a	1472		0.00515196	-7.60066	0	0		0	0				0.0062873	-7.31334	0	0		0	0		0.0062873	-7.31334	0	0		0	0				1	24.5461	0	0
Oas1a	1473		0.0813506	-3.6197	0	0		0	0				0.0813506	-3.6197	0	0		0	0		0.0813506	-3.6197	0	0		0	0				1	20.5651	0	0
Oas1a	1484		1	0	0	0		0	0				1.14228	0.191921	0	0		0	0		1.14228	0.191921	0	0		0	0				1	16.9454	0	0
Oas1a	1485		0.126635	-2.98125	0	0		0	0				0.190405	-2.39286	0	0		0	0		0.190405	-2.39286	0	0		0	0				1	19.9267	0	0
Oas1a	1486		0.433049	-1.2074	0	0		0	0				0.655046	-0.610332	0	0		0	0		0.655046	-0.610332	0	0		0	0				1	18.1528	0	0
Oas1a	1487		0.457877	-1.12697	0	0		0	0				0.605694	-0.723338	0	0		0	0		0.605694	-0.723338	0	0		0	0				1	18.0724	0	0
Oas1a	1494		0.104557	-3.25764	0	0		0	0				0.188437	-2.40784	0	0		0	0		0.188437	-2.40784	0	0		0	0				1	20.2031	0	0
Oas1a	1495		0.0174639	-5.83948	0	0		0	0				0.0310429	-5.00959	0	0		0	0		0.0310429	-5.00959	0	0		0	0				1	22.7849	0	0
Oas1a	1496		0.0704968	-3.8263	0	0		0	0				0.151805	-2.71971	0	0		0	0		0.151805	-2.71971	0	0		0	0				1	20.7717	0	0
Oas1a	1497		0.0616717	-4.01925	0	0		0	0				0.0732435	-3.77116	0	0		0	0		0.0732435	-3.77116	0	0		0	0				1	20.9647	0	0
Oas1a	1498		0.0126815	-6.30113	0	0		0	0				0.0294323	-5.08645	0	0		0	0		0.0294323	-5.08645	0	0		0	0				1	23.2466	0	0
Oas1a	1499		0.00519252	-7.58935	0	0		0	0				0.00816929	-6.93557	0	0		0	0		0.00816929	-6.93557	0	0		0	0				1	24.5348	0	0
Oas1a	850 NT		0.00593982	-7.39537	0	0		0	0				0.00720595	-7.1166	0	0		0	0		0.00720595	-7.1166	0	0		0	0				1	24.3408	0	0
Oas1a	H20		1.0588e-06	-19.8491	0	0		0	0				15.7025	3.97292	0	0		0	0		15.7025	3.97292	0	0		0	0				1	36.7946	0	0
RDeV	1469		0.354077	-1.49786	0	0		0	0				0.381534	-1.39012	0	0		0	0		0.381534	-1.39012	0	0		0	0				1	19.3867	0	0
RDeV	1470		1	0	0	0		0	0				1.14434	0.194509	0	0		0	0		1.14434	0.194509	0	0		0	0				1	17.8888	0	0
RDeV	1471		0.319982	-1.64394	0	0		0	0				0.748219	-0.418467	0	0		0	0		0.748219	-0.418467	0	0		0	0				1	19.5328	0	0
RDeV	1472		0.0015571	-9.32692	0	0		0	0				0.00190024	-9.0396	0	0		0	0		0.00190024	-9.0396	0	0		0	0				1	27.2157	0	0
RDeV	1473		0.00272796	-8.51796	0	0		0	0				0.00272796	-8.51796	0	0		0	0		0.00272796	-8.51796	0	0		0	0				1	26.4068	0	0
RDeV	1484		6.38359e-05	-13.9353	0	0		0	0				7.29188e-05	-13.7434	0	0		0	0		7.29188e-05	-13.7434	0	0		0	0				1	31.8241	0	0
RDeV	1485		5.2823e-05	-14.2085	0	0		0	0				7.94229e-05	-13.6201	0	0		0	0		7.94229e-05	-13.6201	0	0		0	0				1	32.0973	0	0
RDeV	1486		0.000340534	-11.5199	0	0		0	0				0.000515104	-10.9228	0	0		0	0		0.000515104	-10.9228	0	0		0	0				1	29.4087	0	0
RDeV	1487		8.64992e-05	-13.497	0	0		0	0				0.000114424	-13.0933	0	0		0	0		0.000114424	-13.0933	0	0		0	0				1	31.3858	0	0
RDeV	1494		0.00601155	-7.37805	0	0		0	0				0.0108343	-6.52825	0	0		0	0		0.0108343	-6.52825	0	0		0	0				1	25.2669	0	0
RDeV	1495		0.000418638	-11.222	0	0		0	0				0.000744148	-10.3921	0	0		0	0		0.000744148	-10.3921	0	0		0	0				1	29.1108	0	0
RDeV	1496		0.00857047	-6.86641	0	0		0	0				0.0184554	-5.75982	0	0		0	0		0.0184554	-5.75982	0	0		0	0				1	24.7552	0	0
RDeV	1497		7.07581e-05	-13.7867	0	0		0	0				8.40349e-05	-13.5387	0	0		0	0		8.40349e-05	-13.5387	0	0		0	0				1	31.6756	0	0
RDeV	1498		5.98423e-05	-14.0285	0	0		0	0				0.000138887	-12.8138	0	0		0	0		0.000138887	-12.8138	0	0		0	0				1	31.9173	0	0
RDeV	1499		3.56859e-05	-14.7743	0	0		0	0				5.61439e-05	-14.1205	0	0		0	0		5.61439e-05	-14.1205	0	0		0	0				1	32.6631	0	0
RDeV	850 NT		2.6208e-05	-15.2196	0	0		0	0				3.17945e-05	-14.9409	0	0		0	0		3.17945e-05	-14.9409	0	0		0	0				1	33.1085	0	0
RDeV	H20		3.79041e-05	-14.6873	0	0		0	0				562.138	9.13478	0	0		0	0		562.138	9.13478	0	0		0	0				1	32.5761	0	0
RSAD2	1469		0.00940406	-6.7325	0	0		0	0				0.0101333	-6.62475	0	0		0	0		0.0101333	-6.62475	0	0		0	0				1	21.6514	0	0
RSAD2	1470		0.290712	-1.78234	0	0		0	0				0.332672	-1.58783	0	0		0	0		0.332672	-1.58783	0	0		0	0				1	16.7012	0	0
RSAD2	1471		0.00716684	-7.12445	0	0		0	0				0.0167584	-5.89897	0	0		0	0		0.0167584	-5.89897	0	0		0	0				1	22.0433	0	0
RSAD2	1472		0.00800359	-6.96514	0	0		0	0				0.00976735	-6.67782	0	0		0	0		0.00976735	-6.67782	0	0		0	0				1	21.884	0	0
RSAD2	1473		0.0617731	-4.01688	0	0		0	0				0.0617731	-4.01688	0	0		0	0		0.0617731	-4.01688	0	0		0	0				1	18.9357	0	0
RSAD2	1484		1	0	0	0		0	0				1.14228	0.191921	0	0		0	0		1.14228	0.191921	0	0		0	0				1	14.9189	0	0
RSAD2	1485		0.117303	-3.09169	0	0		0	0				0.176372	-2.5033	0	0		0	0		0.176372	-2.5033	0	0		0	0				1	18.0106	0	0
RSAD2	1486		0.0753214	-3.7308	0	0		0	0				0.113934	-3.13373	0	0		0	0		0.113934	-3.13373	0	0		0	0				1	18.6497	0	0
RSAD2	1487		0.262321	-1.93059	0	0		0	0				0.347007	-1.52696	0	0		0	0		0.347007	-1.52696	0	0		0	0				1	16.8495	0	0
RSAD2	1494		0.0380079	-4.71756	0	0		0	0				0.0684995	-3.86776	0	0		0	0		0.0684995	-3.86776	0	0		0	0				1	19.6364	0	0
RSAD2	1495		0.00273893	-8.51217	0	0		0	0				0.00486857	-7.68229	0	0		0	0		0.00486857	-7.68229	0	0		0	0				1	23.431	0	0
RSAD2	1496		0.00933674	-6.74287	0	0		0	0				0.0201054	-5.63627	0	0		0	0		0.0201054	-5.63627	0	0		0	0				1	21.6617	0	0
RSAD2	1497		0.0133703	-6.22482	0	0		0	0				0.0158791	-5.97673	0	0		0	0		0.0158791	-5.97673	0	0		0	0				1	21.1437	0	0
RSAD2	1498		0.00163362	-9.25771	0	0		0	0				0.00379146	-8.04303	0	0		0	0		0.00379146	-8.04303	0	0		0	0				1	24.1766	0	0
RSAD2	1499		0.00171296	-9.18929	0	0		0	0				0.00269497	-8.53551	0	0		0	0		0.00269497	-8.53551	0	0		0	0				1	24.1082	0	0
RSAD2	850 NT		0.00118505	-9.72084	0	0		0	0				0.00143765	-9.44207	0	0		0	0		0.00143765	-9.44207	0	0		0	0				1	24.6397	0	0
RSAD2	H20		0	0	0	0																									0		0
TNF	1469		0.0896291	-3.47989	0	0		0	0				0.0965794	-3.37214	0	0		0	0		0.0965794	-3.37214	0	0		0	0				1	26.7858	0	0
TNF	1470		0.416036	-1.26522	0	0		0	0				0.476085	-1.07071	0	0		0	0		0.476085	-1.07071	0	0		0	0				1	24.5712	0	0
TNF	1471		0.059926	-4.06067	0	0		0	0				0.140126	-2.8352	0	0		0	0		0.140126	-2.8352	0	0		0	0				1	27.3666	0	0
TNF	1472		0.705797	-0.502676	0	0		0	0				0.861334	-0.215356	0	0		0	0		0.861334	-0.215356	0	0		0	0				1	23.8086	0	0
TNF	1473		0.339345	-1.55918	0	0		0	0				0.339345	-1.55918	0	0		0	0		0.339345	-1.55918	0	0		0	0				1	24.8651	0	0
TNF	1484		1	0	0	0		0	0				1.14228	0.191921	0	0		0	0		1.14228	0.191921	0	0		0	0				1	23.3059	0	0
TNF	1485		0.134471	-2.89463	0	0		0	0				0.202187	-2.30624	0	0		0	0		0.202187	-2.30624	0	0		0	0				1	26.2006	0	0
TNF	1486		0.563497	-0.827521	0	0		0	0				0.852365	-0.230456	0	0		0	0		0.852365	-0.230456	0	0		0	0				1	24.1335	0	0
TNF	1487		0.303857	-1.71854	0	0		0	0				0.401952	-1.31491	0	0		0	0		0.401952	-1.31491	0	0		0	0				1	25.0245	0	0
TNF	1494		0.286356	-1.80412	0	0		0	0				0.516082	-0.954329	0	0		0	0		0.516082	-0.954329	0	0		0	0				1	25.1101	0	0
TNF	1495		0.099855	-3.32402	0	0		0	0				0.177497	-2.49414	0	0		0	0		0.177497	-2.49414	0	0		0	0				1	26.63	0	0
TNF	1496		0.181267	-2.46381	0	0		0	0				0.390335	-1.35722	0	0		0	0		0.390335	-1.35722	0	0		0	0				1	25.7698	0	0
TNF	1497		0.182375	-2.45502	0	0		0	0				0.216595	-2.20693	0	0		0	0		0.216595	-2.20693	0	0		0	0				1	25.761	0	0
TNF	1498		0.0685359	-3.867	0	0		0	0				0.159065	-2.65232	0	0		0	0		0.159065	-2.65232	0	0		0	0				1	27.1729	0	0
TNF	1499		0.0921537	-3.43981	0	0		0	0				0.144984	-2.78604	0	0		0	0		0.144984	-2.78604	0	0		0	0				1	26.7458	0	0
TNF	850 NT		0.0119612	-6.38549	0	0		0	0				0.0145109	-6.10672	0	0		0	0		0.0145109	-6.10672	0	0		0	0				1	29.6914	0	0
TNF	H20		0	0	0	0																									0		0
Sample	Transfection	Time
HD1469	RDeV	9 days
HD1470	RDeV	9 days
HD1471	RDeV	9 days
HD1472	control (Rdev failed)	9 days
HD1473	control (Rdev failed)	9 days
HD1484	HDV G1	9 days
HD1485	HDV G1	9 days
HD1486	HDV G1	9 days
HD1487	HDV G1	9 days
HD1494	RDeV	1 mois
HD1495	RDeV	1 mois
HD1496	RDeV	1 mois
HD1497	HDV G1	1 mois
HD1498	HDV G1	1 mois
HD1499	HDV G1	1 mois

## Sheet: Figure 5
	Fig5	Huh7 Cells
		Z=11	Distance_(microns)	green	red		Z=16	Distance_(microns)	green	red		Z=20	Distance_(microns)	green	red
			0	10372.5	10288			0	10100	10368			0	10325	10358.5
			0.03795	10472.7	10304			0.03795	10096.5	10413.1			0.03795	10300.6	10381.7
			0.0759	10550.2	10318.9			0.0759	10112.8	10455.9			0.0759	10297.7	10398.3
			0.11385	10578.5	10330			0.11385	10155.3	10488			0.11385	10308.5	10407
			0.1518	10551.8	10336.9			0.1518	10214.6	10501.7			0.1518	10307.7	10407.9
			0.18975	10493.3	10337.5			0.18975	10269	10493			0.18975	10276.1	10406.5
			0.2277	10435.7	10336.2			0.2277	10298.6	10465.7			0.2277	10225.9	10404.3
			0.26565	10400.7	10337.7			0.26565	10293.2	10434.5			0.26565	10188.5	10402.2
			0.3036	10388.6	10345.5			0.3036	10252.2	10426.2			0.3036	10185.5	10400.1
			0.34155	10383.8	10359.8			0.34155	10191.4	10468.2			0.34155	10205	10400.1
			0.3795	10369	10383.3			0.3795	10154.9	10580.2			0.3795	10215.3	10404
			0.41745	10332.9	10421.3			0.41745	10220.9	10766.8			0.41745	10198.4	10415.2
			0.4554	10283.8	10479.3			0.4554	10477.3	11017			0.4554	10167.8	10437.2
			0.49335	10248.1	10561.7			0.49335	10957.7	11312.1			0.49335	10151	10473.2
			0.5313	10256	10665.8			0.5313	11577.3	11630.5			0.5313	10174.4	10532.1
			0.56925	10324.8	10789.6			0.56925	12136.6	11955.5			0.56925	10251.5	10620
			0.60721	10447.6	10936			0.60721	12425.9	12267.8			0.60721	10381.2	10739.6
			0.64516	10602	11115.9			0.64516	12359.9	12550.5			0.64516	10547.4	10883.8
			0.68311	10757.4	11340.5			0.68311	12023.5	12791.5			0.68311	10723.2	11036.8
			0.72106	10889.3	11606.1			0.72106	11599.3	12989			0.72106	10881.8	11178.7
			0.75901	10993.6	11889.1			0.75901	11234.2	13150			0.75901	11006.3	11293.1
			0.79696	11086.1	12147.7			0.79696	10970.9	13285.3			0.79696	11086.1	11377.5
			0.83491	11187.7	12336.7			0.83491	10777	13400.9			0.83491	11121.9	11440.2
			0.87286	11300.1	12424.9			0.87286	10618.2	13496.5			0.87286	11125.7	11496.6
			0.91081	11396.5	12407.2			0.91081	10488.9	13566.2			0.91081	11123.7	11563.2
			0.94876	11442.7	12313.3			0.94876	10400.2	13601.1			0.94876	11136.3	11645.7
			0.98671	11425.5	12189			0.98671	10349.5	13601.5			0.98671	11158.7	11739
			1.02466	11363.4	12081.7			1.02466	10323.2	13571.6			1.02466	11170	11827.6
			1.06261	11282.6	12019.3			1.06261	10307	13525.8			1.06261	11158.7	11894.9
			1.10056	11200	12007.9			1.10056	10295.3	13479.8			1.10056	11137.7	11930.9
			1.13851	11120.3	12033.3			1.13851	10288.3	13445.6			1.13851	11131.4	11938.2
			1.17646	11053.3	12079.1			1.17646	10283.7	13427.5			1.17646	11156.8	11932.8
			1.21441	11011	12133.8			1.21441	10279	13421.4			1.21441	11215	11936.1
			1.25236	11001.1	12193.3			1.25236	10269.9	13421.6			1.25236	11290.9	11964.7
			1.29031	11015.6	12256.4			1.29031	10255.7	13425.2			1.29031	11370.9	12022.4
			1.32826	11040.4	12319.9			1.32826	10236.5	13436.2			1.32826	11446.3	12095.2
			1.36621	11063.1	12378.1			1.36621	10216	13458.3			1.36621	11520.3	12159.3
			1.40416	11080.4	12422.6			1.40416	10202	13486.5			1.40416	11598.4	12189
			1.44211	11092.6	12445.6			1.44211	10197.4	13504.1			1.44211	11673.1	12173.4
			1.48006	11104	12441.1			1.48006	10198.8	13490.1			1.48006	11713.8	12118.6
			1.51801	11124.5	12407.1			1.51801	10202.4	13429.6			1.51801	11686.1	12047.4
			1.55596	11160	12349.8			1.55596	10209.9	13328			1.55596	11584	11987.3
			1.59391	11206.2	12289.3			1.59391	10226.6	13206.8			1.59391	11447.7	11958.3
			1.63186	11243.2	12254.2			1.63186	10252.6	13095.4			1.63186	11341.4	11966.8
			1.66981	11251	12270.9			1.66981	10277.5	13017.1			1.66981	11310.7	12005.8
			1.70776	11226.5	12348.2			1.70776	10286.9	12977.3			1.70776	11355.2	12062.4
			1.74571	11190.9	12472			1.74571	10281.5	12964.9			1.74571	11441.6	12120.7
			1.78366	11171.3	12607.1			1.78366	10274.7	12959			1.78366	11534.3	12164.3
			1.82162	11176.1	12715.4			1.82162	10280.6	12942.1			1.82162	11609.6	12177.7
			1.85957	11188.3	12769.4			1.85957	10300.9	12908.4			1.85957	11647	12150
			1.89752	11187	12760.2			1.89752	10327.7	12866.3			1.89752	11624.1	12077.1
			1.93547	11171.6	12697			1.93547	10356.2	12829.4			1.93547	11535	11963.9
			1.97342	11163.9	12595.2			1.97342	10386.8	12808.2			1.97342	11406.3	11822
			2.01137	11187.6	12470.5			2.01137	10419.7	12803.9			2.01137	11288.1	11666
			2.04932	11242.4	12335.5			2.04932	10451.2	12808.3			2.04932	11218.3	11507.3
			2.08727	11302.3	12196.1			2.08727	10482.5	12810.7			2.08727	11198.4	11353.3
			2.12522	11333.5	12055.6			2.12522	10525.1	12804.5			2.12522	11199.7	11208
			2.16317	11315.5	11914.7			2.16317	10594.8	12789.4			2.16317	11187.1	11074
			2.20112	11250.4	11771.6			2.20112	10700.8	12764.6			2.20112	11139.9	10954
			2.23907	11159.6	11625.9			2.23907	10844.9	12725.3			2.23907	11050.6	10850.1
			2.27702	11065.8	11480.5			2.27702	11032.8	12658.4			2.27702	10920.7	10762.4
			2.31497	10977.6	11342.4			2.31497	11281.9	12546.8			2.31497	10759.3	10690.7
			2.35292	10887	11220.7			2.35292	11609.6	12377.3			2.35292	10588.1	10632.5
			2.39087	10787.4	11121.1			2.39087	11998.7	12146.6			2.39087	10437.6	10583.6
			2.42882	10688.8	11040.1			2.42882	12359.3	11863			2.42882	10336.1	10538.6
			2.46677	10613.2	10966.7			2.46677	12541.7	11545.4			2.46677	10292	10492.6
			2.50472	10574.4	10887.2			2.50472	12412.3	11218.5			2.50472	10289.6	10444.1
			2.54267	10562.4	10793.9			2.54267	11953	10908.2			2.54267	10298.7	10394.8
			2.58062	10547.8	10689.1			2.58062	11302	10639.8			2.58062	10293.6	10348.8
			2.61857	10502.9	10582.2			2.61857	10682	10432.6			2.61857	10267	10310.7
			2.65652	10425.4	10485.7			2.65652	10266.9	10295.4			2.65652	10230.6	10282.3
			2.69447	10343.8	10407.6			2.69447	10094.2	10221.5			2.69447	10204.4	10261.2
			2.73242	10298.6	10349.5			2.73242	10082.4	10192.1			2.73242	10200.1	10243.9
			2.77037	10308.8	10308.9			2.77037	10118.9	10184.3			2.77037	10209.6	10230.3
			2.80832	10352.8	10280.9			2.80832	10136.7	10179.6			2.80832	10214.5	10222.8
			2.84627	10383.3	10262.4			2.84627	10129.1	10171			2.84627	10202.2	10222.7
			2.88422	10366.9	10253.9			2.88422	10118.1	10162			2.88422	10173.2	10230
			2.92217	10313.2	10258.2			2.92217	10119.2	10157.3			2.92217	10137.5	10240.8
			2.96012	10268.6	10278.3			2.96012	10129.7	10157.7			2.96012	10105.4	10250.1
			2.99808	10277	10312.5			2.99808	10137.5	10158.5			2.99808	10082	10253.5
		NIH 3T3 cells
		Z=11	Distance_(microns)	green	red		Z=16	Distance_(microns)	green	red		Z=20	Distance_(microns)	green	red
			0	10137.2	10103.5			0.18982	10324.7	10274.8			0	10431.7	10227.7
			0.03796	10132.8	10112.6			0.22778	10355	10303.1			0.03796	10579.6	10267.8
			0.07593	10129.5	10122			0.26575	10360.6	10318.2			0.07593	10765.4	10306
			0.11389	10129.9	10130.3			0.30371	10353.2	10333.2			0.11389	10924.4	10335.7
			0.15186	10132.8	10137.8			0.34168	10330.9	10374.9			0.15186	10993.6	10354
			0.18982	10136.6	10144.8			0.37964	10309.4	10471.5			0.18982	10959.9	10359.2
			0.22778	10136.6	10152.8			0.4176	10376.8	10631			0.22778	10853.2	10350.6
			0.26575	10137.4	10166.8			0.45557	10634.9	10833.5			0.26575	10716.1	10337.2
			0.30371	10152.6	10191.2			0.49353	11076.7	11037.3			0.30371	10588.4	10335
			0.34168	10180.7	10226.9			0.5315	11572.7	11196.4			0.34168	10501.6	10354.7
			0.37964	10207.1	10271.6			0.56946	11959	11282.5			0.37964	10467.8	10393.8
			0.4176	10225.3	10319.6			0.60743	12120.5	11296.2			0.4176	10475.9	10436.5
			0.45557	10237.1	10366.8			0.64539	12039.8	11265.9			0.45557	10497.8	10468.2
			0.49353	10244.7	10410.6			0.68335	11802.9	11230.5			0.49353	10515.4	10485.9
			0.5315	10256.2	10448.2			0.72132	11530.5	11218			0.5315	10537.2	10497.1
			0.56946	10283.5	10481.3			0.75928	11284.3	11236.2			0.56946	10576	10511.4
			0.60743	10316.3	10511.1			0.79725	11065.6	11274.1			0.60743	10623.5	10539.6
			0.64539	10349.2	10542.5			0.83521	10883	11313.6			0.64539	10677.6	10587.9
			0.68335	10420.3	10581.8			0.87317	10755.8	11345.2			0.68335	10774.3	10655.6
			0.72132	10569.8	10637.1			0.91114	10670.2	11372.3			0.72132	10960.6	10731.6
			0.75928	10762.5	10708.7			0.9491	10599	11400.5			0.75928	11229.9	10801.6
			0.79725	10908.8	10783.8			0.98707	10544.3	11430.8			0.79725	11515.7	10860.3
			0.83521	10964	10842.5			1.02503	10522.6	11455.9			0.83521	11737.9	10915.8
			0.87317	10963.2	10874.8			1.06299	10519.9	11471.1			0.87317	11853.8	10975.4
			0.91114	10962.7	10888.2			1.10096	10510.5	11481.6			0.91114	11871	11034.5
			0.9491	10993	10901.4			1.13892	10493.6	11500.9			0.9491	11820.1	11076.7
			0.98707	11053.7	10926.6			1.17689	10485.5	11539.1			0.98707	11721.6	11089.8
			1.02503	11127	10961.7			1.21485	10483.1	11595.8			1.02503	11590.9	11078.1
			1.06299	11184.8	10995.1			1.25281	10470.6	11662.8			1.06299	11451.5	11058.7
			1.10096	11196.9	11015.9			1.29078	10447.2	11721.6			1.10096	11330	11049.3
			1.13892	11162.3	11015			1.32874	10423.8	11748.9			1.13892	11250.6	11061.1
			1.17689	11135.8	10990.8			1.36671	10407.8	11726.9			1.17689	11234.4	11095.3
			1.21485	11183.3	10955.9			1.40467	10404.9	11660.9			1.21485	11277.7	11140.7
			1.25281	11289.9	10940			1.44263	10417.7	11587.1			1.25281	11340.2	11175.6
			1.29078	11363	10968.7			1.4806	10435.5	11552			1.29078	11392.3	11178.7
			1.32874	11349.5	11040.5			1.51856	10443	11580.5			1.32874	11450.4	11146.7
			1.36671	11293.8	11128.4			1.55653	10445.9	11659.3			1.36671	11518.3	11094.6
			1.40467	11259.6	11203.2			1.59449	10467.7	11749.8			1.40467	11548	11041.1
			1.44263	11255.8	11254.3			1.63246	10510.3	11812.5			1.44263	11512.4	10994.7
			1.4806	11272	11286.3			1.67042	10546.2	11821.5			1.4806	11453.8	10952
			1.51856	11322.9	11299.2			1.70838	10560.5	11766.2			1.51856	11410.2	10913.2
			1.55653	11413.6	11289.3			1.74635	10572.7	11656			1.55653	11373	10882
			1.59449	11509	11264.7			1.78431	10605.1	11521.1			1.59449	11348.3	10861.7
			1.63246	11562.6	11247.3			1.82228	10653.1	11401.5			1.63246	11365.3	10848.5
			1.67042	11560.4	11254.2			1.86024	10707.4	11322.1			1.67042	11402.4	10837.3
			1.70838	11532.2	11277.4			1.8982	10784.7	11277.1			1.70838	11400.3	10829.2
			1.74635	11524.1	11292.5			1.93617	10904.7	11237.7			1.74635	11360.7	10827.4
			1.78431	11558.8	11283.5			1.97413	11055.4	11183.4			1.78431	11346.5	10825.4
			1.82228	11613.2	11256.3			2.0121	11211.2	11119.8			1.82228	11381.7	10811.5
			1.86024	11650.9	11227.9			2.05006	11371	11068.2			1.86024	11416.7	10781.6
			1.8982	11674.8	11213.3			2.08802	11550.6	11044.1			1.8982	11390.2	10747.5
			1.93617	11714.2	11225.5			2.12599	11748.6	11043.1			1.93617	11296.9	10725.1
			1.97413	11767.3	11269.8			2.16395	11949	11042.5			1.97413	11186.7	10714.5
			2.0121	11787.5	11332.8			2.20192	12142.2	11014.7			2.0121	11102.2	10698
			2.05006	11732.2	11376.4			2.23988	12294.5	10945.6			2.05006	11028.1	10659.1
			2.08802	11604.7	11357.4			2.27784	12319.1	10842.4			2.08802	10929	10597.9
			2.12599	11442.9	11261.8			2.31581	12133.2	10726.1			2.12599	10820.2	10527.4
			2.16395	11281.6	11116.8			2.35377	11743.5	10614.2			2.16395	10737.7	10459.9
			2.20192	11129.6	10968.1			2.39174	11246.3	10510.2			2.20192	10667.3	10401.4
			2.23988	10967.6	10845.6			2.4297	10762.7	10411.2			2.23988	10577.2	10355.1
			2.27784	10785.9	10753.8			2.46766	10393.5	10322.6			2.27784	10485.3	10322.6
			2.31581	10629.9	10685.4			2.50563	10191.8	10257.9			2.31581	10430.2	10301.7
			2.35377	10577.8	10636.3			2.54359	10134	10224.8			2.35377	10407.8	10285.8
			2.39174	10649.8	10606.7			2.58156	10142	10215.1			2.39174	10387.4	10269.4
			2.4297	10781	10592.7			2.61952	10160.5	10211.5			2.4297	10356	10252.9
			2.46766	10904.2	10584.3			2.65749	10184	10202.2			2.46766	10312.1	10241.2
			2.50563	11006.9	10567.3			2.69545	10210.1	10187.7			2.50563	10258.4	10235.7
			2.54359	11077.3	10529.2			2.73341	10217.5	10172.1			2.54359	10212.8	10231.7
			2.58156	11067	10465.7			2.77138	10196.7	10155.9			2.58156	10196.4	10224
			2.61952	10951.7	10386.7			2.80934	10162.8	10138.8			2.61952	10207.2	10210.8
			2.65749	10773.3	10313.2			2.84731	10132.3	10123.4			2.65749	10224.8	10194.3
			2.69545	10602.9	10266.3			2.88527	10110.6	10113.3			2.69545	10229	10177.9
			2.73341	10504.9	10253.2			2.92323	10100	10108			2.73341	10213.1	10165.5
			2.77138	10518.9	10267.2			2.9612	10104.2	10104.5			2.77138	10193.3	10158.8
			2.80934	10626.4	10298.4								2.80934	10190.1	10156.8
			2.84731	10768.4	10340.6								2.84731	10195.5	10154.6
			2.88527	10926.5	10392								2.88527	10185.2	10147.8
			2.92323	11117.1	10444.3								2.92323	10160.9	10138.3
			2.9612	11279.8	10482								2.9612	10138.2	10132
		I/Ki Cells
		Z=4	Distance_(microns)	green	red		Z=9	Distance_(microns)	green	red		Z=12	Distance_(microns)	green	red
			0	10152	10196			0	10188	10210			0	10160	10160
			0.03799	10156	10205			0.03799	10221	10224			0.03799	10143	10168
			0.07598	10166	10211			0.07598	10228	10232			0.07598	10130	10176
			0.11397	10182	10211			0.11397	10208	10235			0.11397	10126	10181
			0.15196	10207	10209			0.15196	10184	10240			0.15196	10141	10188
			0.18995	10243	10214			0.18995	10182	10246			0.18995	10170	10198
			0.22794	10292	10230			0.22794	10199	10247			0.22794	10205	10214
			0.26593	10341	10261			0.26593	10203	10240			0.26593	10251	10234
			0.30391	10383	10304			0.30391	10182	10235			0.30391	10317	10252
			0.3419	10435	10351			0.3419	10202	10252			0.3419	10383	10263
			0.37989	10513	10398			0.37989	10389	10314			0.37989	10418	10269
			0.41788	10603	10443			0.41788	10852	10434			0.41788	10423	10277
			0.45587	10680	10495			0.45587	11577	10602			0.45587	10433	10297
			0.49386	10751	10568			0.49386	12382	10791			0.49386	10486	10334
			0.53185	10841	10665			0.53185	13027	10971			0.53185	10597	10387
			0.56984	10961	10778			0.56984	13402	11131			0.56984	10758	10447
			0.60783	11103	10887			0.60783	13587	11273			0.60783	10953	10509
			0.64582	11253	10979			0.64582	13698	11408			0.64582	11166	10574
			0.68381	11401	11059			0.68381	13744	11539			0.68381	11390	10651
			0.7218	11536	11142			0.7218	13689	11656			0.7218	11621	10751
			0.75979	11643	11236			0.75979	13547	11756			0.75979	11855	10879
			0.79778	11704	11339			0.79778	13365	11844			0.79778	12099	11025
			0.83577	11733	11452			0.83577	13161	11937			0.83577	12354	11172
			0.87375	11787	11595			0.87375	12954	12051			0.87375	12581	11301
			0.91174	11913	11785			0.91174	12791	12192			0.91174	12730	11401
			0.94973	12080	12011			0.94973	12693	12357			0.94973	12801	11476
			0.98772	12202	12217			0.98772	12616	12534			0.98772	12833	11535
			1.02571	12239	12337			1.02571	12516	12704			1.02571	12835	11595
			1.0637	12228	12347			1.0637	12413	12844			1.0637	12786	11666
			1.10169	12224	12291			1.10169	12343	12927			1.10169	12702	11748
			1.13968	12248	12241			1.13968	12296	12936			1.13968	12651	11826
			1.17767	12296	12245			1.17767	12238	12887			1.17767	12684	11882
			1.21566	12335	12290			1.21566	12164	12839			1.21566	12780	11910
			1.25365	12328	12336			1.25365	12098	12864			1.25365	12873	11923
			1.29164	12279	12355			1.29164	12057	13003			1.29164	12896	11937
			1.32963	12251	12349			1.32963	12036	13221			1.32963	12839	11965
			1.36762	12280	12333			1.36762	12025	13421			1.36762	12759	12001
			1.40561	12324	12315			1.40561	12015	13505			1.40561	12725	12030
			1.4436	12326	12296			1.4436	12004	13450			1.4436	12738	12036
			1.48158	12293	12275			1.48158	11997	13305			1.48158	12752	12016
			1.51957	12276	12258			1.51957	12004	13149			1.51957	12737	11976
			1.55756	12283	12244			1.55756	12012	13025			1.55756	12703	11932
			1.59555	12266	12226			1.59555	12002	12938			1.59555	12675	11909
			1.63354	12188	12194			1.63354	11995	12888			1.63354	12671	11921
			1.67153	12065	12148			1.67153	12041	12884			1.67153	12704	11962
			1.70952	11939	12093			1.70952	12138	12927			1.70952	12775	12000
			1.74751	11829	12030			1.74751	12228	12983			1.74751	12864	11999
			1.7855	11740	11956			1.7855	12270	12991			1.7855	12962	11943
			1.82349	11683	11870			1.82349	12301	12917			1.82349	13074	11847
			1.86148	11656	11784			1.86148	12370	12779			1.86148	13186	11740
			1.89947	11622	11710			1.89947	12462	12634			1.89947	13240	11650
			1.93746	11544	11646			1.93746	12537	12523			1.93746	13175	11583
			1.97545	11431	11579			1.97545	12598	12446			1.97545	13000	11534
			2.01344	11331	11500			2.01344	12677	12373			2.01344	12785	11492
			2.05142	11271	11414			2.05142	12781	12284			2.05142	12574	11444
			2.08941	11225	11332			2.08941	12888	12187			2.08941	12333	11377
			2.1274	11150	11252			2.1274	12986	12108			2.1274	12024	11281
			2.16539	11043	11162			2.16539	13068	12057			2.16539	11695	11156
			2.20338	10943	11048			2.20338	13123	12012			2.20338	11441	11015
			2.24137	10876	10922			2.24137	13162	11933			2.24137	11291	10881
			2.27936	10816	10807			2.27936	13232	11791			2.27936	11189	10770
			2.31735	10725	10721			2.31735	13350	11601			2.31735	11077	10691
			2.35534	10606	10661			2.35534	13442	11408			2.35534	10955	10636
			2.39333	10502	10610			2.39333	13358	11255			2.39333	10841	10592
			2.43132	10438	10554			2.43132	12974	11141			2.43132	10727	10548
			2.46931	10398	10492			2.46931	12287	11028			2.46931	10601	10498
			2.5073	10363	10431			2.5073	11454	10876			2.5073	10478	10444
			2.54529	10332	10380			2.54529	10727	10685			2.54529	10384	10389
			2.58328	10308	10342			2.58328	10288	10490			2.58328	10327	10337
			2.62126	10285	10316			2.62126	10136	10332			2.62126	10299	10293
			2.65925	10264	10297			2.65925	10131	10231			2.65925	10282	10261
			2.69724	10253	10279			2.69724	10147	10180			2.69724	10261	10245
			2.73523	10247	10256			2.73523	10146	10165			2.73523	10226	10240
			2.77322	10233	10225			2.77322	10137	10172			2.77322	10187	10233
			2.81121	10210	10191			2.81121	10126	10189			2.81121	10161	10213
			2.8492	10191	10162			2.8492	10110	10200			2.8492	10149	10183
			2.88719	10182	10145			2.88719	10097	10197			2.88719	10140	10153
			2.92518	10171	10144			2.92518	10100	10185			2.92518	10126	10137
			2.96317	10150	10150			2.96317	10132	10175			2.96317	10118	10137
			3.00116	10127	10155			3.00116	10186	10172			3.00116	10120	10144

## Sheet: Figure 4
	huh7 4F8																						3T3 1A8																						BK D+
			PATTERNS					EXPERIMENT		Cell	hubs/cell			Ring	Diffus	Stain	TOTAL CELL								PATTERNS					EXPERIMENT		Cell	rings/cell			Ring	Diffus	Stain	TOTAL CELL
	EXPERIMENT		Ring	Diffus	Stain			2022-07-19	Stack 1	1	3			103	7	24	134						EXPERIMENT		Ring	Diffus	Stain			2022-06-03	Stack 1	1	3			106	87	9	202						EXPERIMENT		Ring	Diffus	Stain
	2022-07-19	Stack 1	2							2	9		% of pattern	76.8657	5.22388	17.9104							2022-06-03	Stack 1	1	1					Stack 2	1	1		% of pattern	52.4752	43.0693	4.45545							Papier	Stack 1			2
		Stack 2	1						Stack 2	1	1													Stack 2	1	3				2022-07-14	Stack 1	1	7													Stack 2			1
		Stack 3	6	3					Stack 3	1	12													Stack 3		4						2	1													Stack 3			1
		Stack 4	5	1						2	18			Moy	Ecartype	N=119							2022-07-14	Stack 1	10	2						3	2			Moy	Ecartype	n=114								Stack 4			1
	2022-09-01	Stack 1	2							3	14		Rings/cell	6.54167	6.45202									Stack 2	4							4	13		Rings/cell	3.61062	2.58579									Stack 5			1
		Stack 2	3							4	3													Stack 3	7	2						5	2													Stack 6			1
		Stack 3	5							5	10												2022-07-22	Stack 1	2							6	2													Stack 7			1
		Stack 4	2							6	5													Stack 2	4							7	2													Stack 8			1
		Stack 5	2						Stack 4	1	8													Stack 3	2							8	2												2023-03-10	Stack 1	1
		Stack 6	1							2	6												2022-09-09	Stack 1	1							9	1													Stack 2			1
		Stack 7	4							3	10													Stack 2		4						10	1													Stack 3	1
	2022-08-08	Stack 1	5							4	7													Stack 3	1	2					Stack 2	1	3+3non discernable													Stack 4	1
	Papier	Stack 1	6							5	9													Stack 4		3						2	4													Stack 5	1
		stack 2	4					2022-09-01	Stack 1	1	2												2022-08-08	Stack 1	3							3	4													Stack 6	1
		Stack 3	3							2	22													Stack 2	5							4	3													Stack 7	1
		Stack 4	3						Stack 2	1	5												2022-09-13	Stack 1	2		1	2			Stack 3	1	2													Stack 8			1
		Stack 5	3							2	1												2022-09-29	Stack 1	2							2	5													Stack 9	4
		Stack 6	2							3	2													Stack 2	1	3						3	9													Stack 10	1
		Stack 7	2						Stack 3	1	2													Stack 3	1							4	1													Stack 11	1
		Stack 8	4							2	4													Stack 4	2	1						5	1													Stack 12	3
		Stack 9	6							3	3													Stack 5	1	1						6	1													Stack 13	2
	Pierre	Stack 1	8							4	3													Stack 6	3	3						7	1													Stack 14	1
			5		5					5	2													Stack 7	1	1				2022-07-22	Stack 1	1	4													Stack 15	1
			2						Stack 4	1	3													Stack 8	2	2						2	4													Stack 16		1
			4		1					2	2													Stack 9	3						Stack 2	1	3													Stack 17		1
			4		2				Stack 5	1	5												2022-09-29	Stack 1	2		1	(6 boules)				2	2													Stack 18	1
			1		2					2	5													Stack 2			1	(2noules)				3	8													Stack 19		1?
			3		1				Stack 6	1	2													Stack 3	3		1	(1 boule)				4	2													Stck 20	6
			4	1	7				Stack 7	1	6												2022-11-28	Stack 1	1						Stack 3	1	5													Stack 21			4
				2	2					2	7													Stack 2	1							2	8													Stack 22			3
			1		4					3	3												Papier	Stack 1	2					2022-09-09	Stack	1	5													Stack 23	1		4
										4	5													Stack 2	2	1					Stack 3	1	13													Stack 24			3
								2022-08-08	Stack 1	1	2													Stack 3	1	2				2022-08-08	Stack 1	1	2													Stack 25	2		1
										2	2													Stack 4	1	1						2	5													Stack 26
										3	2													Stack 5	3	3						3	12												0.02	Stack 27	1		2
										4	4													Stack 6	1	1					Stack	1	6													Stack 28			4
										5	6													Stack 7	2	2						2	4													Stack 29	1		3
								papier	stack 1	1	4													Stack 8	3							3	4													Stack 30	2		1
										2	4												Pierre	Stack 1	2	2						4	5												0.05	Stack 31	4		1
										3	5													Stack 2	2	6						5	4												0.1	Stack 32	4
										4	6													Stack 3	4	5				2022-09-13	Stack 1	1	5													Stack 33	3		1
										5	33													Stack 4	4	2						2	5													Stack 34	2		3
										6	21													Stack 5		3	1	8		2022-09-29	Stack 1	1	4													Stack 35	1	3
									stack 2	1	4													Stack 6		5	1	3				2	3												0.2	Stack 36	6		1
										2	4													Stack 7	1	4					Stack 2	1	2													Stack 37	3		4
										3	6													Stack 8	2	6					Stack 3	1	5												0.3	Stack 38	2		1
										4	3													Stack 9	1	2	1	9			Stack 4	1	4													Stack 39			3
									Stack 3	1	2													Stack 10	1	2						2	5														1		2
										2	5													Stack 11	2						Stack 5	1	3
										3	3													Stack 12	3	1	2	3 et 11			Stack 6	1	2
									Stack 4	1	1													Stack 13	3	3						2	5
										2	9													Stack 14		4						3	7
										3	4																				Stack 7	1	4
									Stack 5	1	7																				Stack 8	1	2
										2	3																					2	1
										3	25																				Stack 9	1	5
									Stack 6	1	21																					2	3
										2	11																					3	1
									Stack 7	1	10																			2022-09-29	Stack 1	1	6
										2	8																					2	7
									Stack 8	1	10																				Stack 2	1	1
										2	11																					2	2
										3	5																					3	plein minidots
										4	12																				Stack 1	1	1
									Stack 9	1	5																				Stack 2	1	2
										2	4																			Papier	Stack 1	1	4
										3	4																					2	3
										4	5																				Stack 2	1	4
										5	3																					2	5
										6	3																				Stack 3	1	2
								Pierre			5																				Stack 4	1	4
											22																				Stack 5	1	5
											28																					2	7
											7																					3	2
											1																				Stack 6	1	3
											3																				Stack 7	1	2
											1																					2	1
											5																				Stack 8	1	1
											3																					2	3
											2																					3	5
											4																			Pierre	stack 1	1	1
											7																					2	2
											1																				Stack 2	1	2
											6																					2	2
											6																				Stack 3	1	2
											5																					2	2
											6																					3	3
											4																					4	2
											2																				Stack 4	1	6
											3																					2	2
											5																					3	5
											7																					4	2
											5																				Stack 7	1	2
											7																				Stack 8	1	2
											3																					2	5
											5																				Stack 9	1	4
											6																				Stack 10	1	2
											2																				Stack 11	1	1
											4																					2	1
											5																				Stack 12	1	1
											9																					2	2
											2																					3	3
											1																				Stack 13	1	1
											6																					2	6
											4																					3	2
											5																			Stain			8
											4																						3
											13																						9
											4																						3
											3																						11
											1																						6
											5																						2
											4																						1
											4																						2
											15
											3
											13
											3
											40
[truncated: 9 more columns]

## Sheet: Figure 2
Data Set	Target	Sample	Control	Relative Quantity	Relative Quantity(lg)	Relative Quantity SD	Corrected Relative Quantity SD	SD RQ(lg)	Relative Quantity SEM	Corrected Relative Quantity SEM	SEM RQ(lg)	Relative Quantity 95% CI Low	Relative Quantity 95% CI High	Unscaled Expression	Unscaled Expression(lg)	Unscaled Expression SD	Corrected Unscaled Expression SD	SD Unscaled Expression(lg)	Unscaled Expression SEM	Corrected Unscaled Expression SEM	SEM Unscaled Expression(lg)	Expression	Expression(lg)	Expression SD	Corrected Expression SD	SD Expression(lg)	Expression SEM	Corrected Expression SEM	SEM Expression(lg)	Expression 95% CI Low	Expression 95% CI High	Wells	Mean Cq	Cq SD	Cq SEM
1-SYBR	18S	3T3 CSH 2D		0.0451525	-4.46905	0.0119237	0.0119237		0.00688413	0.00688413																						3	11.6777	0.38098	0.219959
1-SYBR	18S	3T3 CSH 4D		0.0421864	-4.56708	0.00863371	0.00863371		0.00498467	0.00498467																						3	11.7758	0.295256	0.170466
1-SYBR	18S	3T3 CSH 6D		0.0563266	-4.15004	0.0139962	0.0139962		0.00808069	0.00808069																						3	11.3587	0.358484	0.206971
1-SYBR	18S	3T3 CSR 2D		0.0368519	-4.76212	0.00270834	0.00270834		0.00156366	0.00156366																						3	11.9708	0.106027	0.0612149
1-SYBR	18S	3T3 CSR 4D		0.0412032	-4.6011	0.00876429	0.00876429		0.00506007	0.00506007																						3	11.8098	0.306875	0.177174
1-SYBR	18S	3T3 CSR 6D		0.0477204	-4.38925	0.0184625	0.0184625		0.0106593	0.0106593																						3	11.5979	0.558163	0.322256
1-SYBR	18S	3T3 CSS 2D		0.0464874	-4.42702	0.0220027	0.0220027		0.0127032	0.0127032																						3	11.6357	0.682833	0.394234
1-SYBR	18S	3T3 CSS 4D		0.0440966	-4.50319	0.0137061	0.0137061		0.00791321	0.00791321																						3	11.7119	0.448417	0.258894
1-SYBR	18S	3T3 CSS 6D		0.0465601	-4.42476	0.00654465	0.00654465		0.00377855	0.00377855																						3	11.6335	0.20279	0.117081
1-SYBR	18S	3T3 FM 2D		0.0173233	-5.85114	0.00370501	0.00370501		0.00213909	0.00213909																						3	13.0598	0.308555	0.178144
1-SYBR	18S	3T3 HDV 2D		0.0511292	-4.28971	0.0219008	0.0219008		0.0126444	0.0126444																						3	11.4984	0.617968	0.356784
1-SYBR	18S	3T3 HDV 4D		0.0426621	-4.5509	0.0135544	0.0135544		0.00782563	0.00782563																						3	11.7596	0.458366	0.264638
1-SYBR	18S	3T3 HDV 6D		0.062076	-4.00982	0.00196145	0.00196145		0.00113244	0.00113244																						3	11.2185	0.0455857	0.0263189
1-SYBR	18S	3T3 RDeV 2D		0.0243741	-5.35851	0.0172676	0.0172676		0.00996948	0.00996948																						3	12.5672	1.02207	0.590091
1-SYBR	18S	3T3 RDeV 4D		0.0317748	-4.97597	0.0218799	0.0218799		0.0126323	0.0126323																						3	12.1847	0.993429	0.573556
1-SYBR	18S	3T3 RDeV 6D		0.0498348	-4.3267	0.0202094	0.0202094		0.0116679	0.0116679																						3	11.5354	0.585054	0.337781
1-SYBR	18S	3T3 SDeV 2D		0.0444236	-4.49253	0.0119479	0.0119479		0.00689813	0.00689813																						3	11.7012	0.388019	0.224023
1-SYBR	18S	3T3 SDeV 4D		0.0381975	-4.71038	0.0159293	0.0159293		0.00919676	0.00919676																						3	11.9191	0.601639	0.347356
1-SYBR	18S	3T3 SDeV 6D		0.0496089	-4.33326	0.0115929	0.0115929		0.00669317	0.00669317																						3	11.542	0.337138	0.194647
1-SYBR	18S	Huh7.5 CSH 2D		0.74973	-0.415557	0.154109	0.154109		0.088975	0.088975																						3	7.62425	0.29655	0.171213
1-SYBR	18S	Huh7.5 CSH 4D		0.516411	-0.953408	0.0105054	0.0105054		0.0060653	0.0060653																						3	8.1621	0.0293489	0.0169446
1-SYBR	18S	Huh7.5 CSH 6D		0.522271	-0.937129	0.0346043	0.0346043		0.0199788	0.0199788																						3	8.14582	0.095589	0.0551884
1-SYBR	18S	Huh7.5 CSR 2D		0.155107	-2.68866	0.143147	0.143147		0.0826458	0.0826458																						3	9.89736	1.33145	0.768712
1-SYBR	18S	Huh7.5 CSR 4D		0.596027	-0.746551	0.00762302	0.00762302		0.00440115	0.00440115																						3	7.95524	0.0184517	0.0106531
1-SYBR	18S	Huh7.5 CSR 6D		0.649694	-0.622168	0.0656934	0.0656934		0.0379281	0.0379281																						3	7.83086	0.145877	0.0842223
1-SYBR	18S	Huh7.5 CSS 2D		0.784287	-0.350547	0.0412978	0.0412978		0.0238433	0.0238433																						3	7.55924	0.0759672	0.0438597
1-SYBR	18S	Huh7.5 CSS 4D		0.599101	-0.73913	0.196785	0.196785		0.113614	0.113614																						3	7.94782	0.473879	0.273594
1-SYBR	18S	Huh7.5 CSS 6D		0.770089	-0.376902	0.27188	0.27188		0.15697	0.15697																						3	7.5856	0.509344	0.29407
1-SYBR	18S	Huh7.5 FM 2D		0.930034	-0.104645	0.0168124	0.0168124		0.00970662	0.00970662																						3	7.31334	0.0260798	0.0150572
1-SYBR	18S	Huh7.5 HDV 2D		0.960815	-0.0576693	0.0763302	0.0763302		0.0440693	0.0440693																						3	7.26636	0.114612	0.0661714
1-SYBR	18S	Huh7.5 HDV 4D		0.688864	-0.537708	0.181926	0.181926		0.105035	0.105035																						3	7.7464	0.38101	0.219976
1-SYBR	18S	Huh7.5 HDV 6D		0.513409	-0.96182	0.212764	0.212764		0.122839	0.122839																						3	8.17051	0.597873	0.345182
1-SYBR	18S	Huh7.5 RDeV 2D		0.0218046	-5.51922	0.0702535	0.0702535		0.0405609	0.0405609																						3	12.7279	4.64829	2.68369
1-SYBR	18S	Huh7.5 RDeV 4D		1	0	0.138049	0.138049		0.0797026	0.0797026																						3	7.20869	0.199162	0.114986
1-SYBR	18S	Huh7.5 RDeV 6D		0.690088	-0.535148	0.255481	0.255481		0.147502	0.147502																						3	7.74384	0.534108	0.308368
1-SYBR	18S	Huh7.5 SDeV 2D		0.0517492	-4.27232	0.128512	0.128512		0.0741964	0.0741964																						3	11.481	3.58273	2.06849
1-SYBR	18S	Huh7.5 SDeV 4D		0.474085	-1.07678	0.324336	0.324336		0.187256	0.187256																						3	8.28548	0.986993	0.569841
1-SYBR	18S	Huh7.5 SDeV 6D		0.585872	-0.771343	0.130319	0.130319		0.0752396	0.0752396																						3	7.98004	0.320907	0.185276
1-SYBR	HDV	3T3 CSH 4D		0.000784335	-10.3162	0.00163663	0.00163663		0.000944906	0.000944906				0.0185921	-5.74916	0.0389812	0.0389812		0.0225058	0.0225058		0.0185921	-5.74916	0.0389812	0.0389812		0.0225058	0.0225058				3	31.8343	3.01038	1.73805
1-SYBR	HDV	3T3 CSH 6D		0.000132698	-12.8796	0.000368358	0.000368358		0.000212672	0.000212672				0.00235586	-8.72953	0.00656584	0.00656584		0.00379079	0.00379079		0.00235586	-8.72953	0.00656584	0.00656584		0.00379079	0.00379079				3	34.3977	4.00481	2.31218
1-SYBR	HDV	3T3 FM 2D		0	0	0	0																									0		0
1-SYBR	HDV	3T3 HDV 2D		0.0160914	-5.95757	0.00976514	0.00976514		0.00563791	0.00563791				0.31472	-1.66786	0.233774	0.233774		0.134969	0.134969		0.31472	-1.66786	0.233774	0.233774		0.134969	0.134969				3	27.4757	0.875508	0.505475
1-SYBR	HDV	3T3 HDV 4D		0.037253	-4.7465	0.0266203	0.0266203		0.0153693	0.0153693				0.873211	-0.195598	0.682877	0.682877		0.394259	0.394259		0.873211	-0.195598	0.682877	0.682877		0.394259	0.394259				3	26.2646	1.03092	0.595204
1-SYBR	HDV	3T3 HDV 6D		0.0252092	-5.30991	0.00401177	0.00401177		0.0023162	0.0023162				0.406102	-1.30009	0.0658884	0.0658884		0.0380407	0.0380407		0.406102	-1.30009	0.0658884	0.0658884		0.0380407	0.0380407				3	26.828	0.229589	0.132554
1-SYBR	HDV	Huh7.5 CSH 2D		0	0	0	0																									0		0
1-SYBR	HDV	Huh7.5 CSH 4D		3.92589e-05	-14.6366	1.38148e-06	1.38148e-06		7.976e-07	7.976e-07				7.60225e-05	-13.6832	3.09003e-06	3.09003e-06		1.78403e-06	1.78403e-06		7.60225e-05	-13.6832	3.09003e-06	3.09003e-06		1.78403e-06	1.78403e-06				3	36.1547	0.0507671	0.0293104
1-SYBR	HDV	Huh7.5 CSH 6D		1.70552e-05	-15.8394	2.52454e-05	2.52454e-05		1.78512e-05	1.78512e-05				3.26558e-05	-14.9023	4.83862e-05	4.83862e-05		3.42142e-05	3.42142e-05		3.26558e-05	-14.9023	4.83862e-05	4.83862e-05		3.42142e-05	3.42142e-05				2	37.3575	2.13551	1.51003
1-SYBR	HDV	Huh7.5 FM 2D		0	0	0	0																									0		0
1-SYBR	HDV	Huh7.5 FM 2D bi		5.06291e-05	-14.2697	0	0		0	0																						1	35.7878	0	0
1-SYBR	HDV	Huh7.5 HDV 2D		0.0272544	-5.19737	0.0029433	0.0029433		0.00169931	0.00169931				0.0283659	-5.1397	0.00380292	0.00380292		0.00219562	0.00219562		0.0283659	-5.1397	0.00380292	0.00380292		0.00219562	0.00219562				3	26.7155	0.155802	0.0899522
1-SYBR	HDV	Huh7.5 HDV 4D		0.573701	-0.801629	0.138383	0.138383		0.0798954	0.0798954				0.832821	-0.263921	0.297877	0.297877		0.171979	0.171979		0.832821	-0.263921	0.297877	0.297877		0.171979	0.171979				3	22.3197	0.347994	0.200914
1-SYBR	HDV	Huh7.5 HDV 6D		1	0	0.182111	0.182111		0.105142	0.105142				1.94777	0.96182	0.88168	0.88168		0.509038	0.509038		1.94777	0.96182	0.88168	0.88168		0.509038	0.509038				3	21.5181	0.262731	0.151688
1-SYBR	RDeV	3T3 CSR 2D		1.42969e-05	-16.0939	1.16637e-05	1.16637e-05		6.73406e-06	6.73406e-06				0.000387955	-11.3318	0.000317785	0.000317785		0.000183473	0.000183473		0.000387955	-11.3318	0.000317785	0.000317785		0.000183473	0.000183473				3	33.4337	1.17699	0.679533
1-SYBR	RDeV	3T3 CSR 4D		0.000451289	-11.1137	0.0010994	0.0010994		0.000634738	0.000634738				0.0109528	-6.51256	0.0267839	0.0267839		0.0154637	0.0154637		0.0109528	-6.51256	0.0267839	0.0267839		0.0154637	0.0154637				3	28.4535	3.51459	2.02915
1-SYBR	RDeV	3T3 CSR 6D		1.77329e-05	-15.7832	4.70733e-05	4.70733e-05		2.71778e-05	2.71778e-05				0.000371599	-11.394	0.00099686	0.00099686		0.000575537	0.000575537		0.000371599	-11.394	0.00099686	0.00099686		0.000575537	0.000575537				3	33.123	3.82975	2.21111
1-SYBR	RDeV	3T3 FM 2D		2.56314e-06	-18.5737	7.69914e-07	7.69914e-07		5.44411e-07	5.44411e-07				0.000147959	-12.7225	5.45585e-05	5.45585e-05		3.85787e-05	3.85787e-05		0.000147959	-12.7225	5.45585e-05	5.45585e-05		3.85787e-05	3.85787e-05				2	35.9135	0.433355	0.306428
1-SYBR	RDeV	3T3 RDeV 2D		1.14839e-05	-16.41	3.06914e-05	3.06914e-05		1.77197e-05	1.77197e-05				0.000471151	-11.0515	0.00130267	0.00130267		0.000752099	0.000752099		0.000471151	-11.0515	0.00130267	0.00130267		0.000752099	0.000752099				3	33.7498	3.85571	2.22609
1-SYBR	RDeV	3T3 RDeV 4D		0.0946228	-3.40167	0.0315652	0.0315652		0.02232	0.02232				2.97792	1.57431	2.27853	2.27853		1.61117	1.61117		2.97792	1.57431	2.27853	2.27853		1.61117	1.61117				2	20.7415	0.481269	0.340308
1-SYBR	RDeV	3T3 RDeV 6D		0.0373085	-4.74435	0.0491926	0.0491926		0.0284013	0.0284013				0.748643	-0.417649	1.03275	1.03275		0.596256	0.596256		0.748643	-0.417649	1.03275	1.03275		0.596256	0.596256				3	22.0842	1.90225	1.09826
1-SYBR	RDeV	Huh7.5 CSR 2D		7.12313e-06	-17.0991	6.251e-06	6.251e-06		3.60902e-06	3.60902e-06				4.5924e-05	-14.4104	5.84849e-05	5.84849e-05		3.37663e-05	3.37663e-05		4.5924e-05	-14.4104	5.84849e-05	5.84849e-05		3.37663e-05	3.37663e-05				3	34.4389	1.26606	0.730958
1-SYBR	RDeV	Huh7.5 CSR 4D		0.000267257	-11.8695	0.000571178	0.000571178		0.00032977	0.00032977				0.000448398	-11.1229	0.000958326	0.000958326		0.00055329	0.00055329		0.000448398	-11.1229	0.000958326	0.000958326		0.00055329	0.00055329				3	29.2093	3.08331	1.78015
1-SYBR	RDeV	Huh7.5 CSR 6D		0.00239164	-8.70778	0.00164203	0.00164203		0.000948027	0.000948027				0.00368119	-8.08561	0.00255465	0.00255465		0.00147493	0.00147493		0.00368119	-8.08561	0.00255465	0.00255465		0.00147493	0.00147493				3	26.0476	0.99051	0.571871
1-SYBR	RDeV	Huh7.5 FM 2D		3.01617e-06	-18.3389	0	0		0	0				3.24307e-06	-18.2342	5.86255e-08	5.86255e-08		5.86255e-08	5.86255e-08		3.24307e-06	-18.2342	5.86255e-08	5.86255e-08		5.86255e-08	5.86255e-08				1	35.6787	0	0
1-SYBR	RDeV	Huh7.5 RDeV 2D		0.00013301	-12.8762	0.000774146	0.000774146		0.000547404	0.000547404				0.00610007	-7.35696	0.0405808	0.0405808		0.0286949	0.0286949		0.00610007	-7.35696	0.0405808	0.0405808		0.0286949	0.0286949				2	30.216	8.39679	5.93743
1-SYBR	RDeV	Huh7.5 RDeV 4D		0.449671	-1.15306	0.0120754	0.0120754		0.00697173	0.00697173				0.449671	-1.15306	0.0632402	0.0632402		0.0365117	0.0365117		0.449671	-1.15306	0.0632402	0.0632402		0.0365117	0.0365117				3	18.4929	0.0387419	0.0223676
1-SYBR	RDeV	Huh7.5 RDeV 6D		1	0	0.245671	0.245671		0.141838	0.141838				1.44909	0.535148	0.64385	0.64385		0.371727	0.371727		1.44909	0.535148	0.64385	0.64385		0.371727	0.371727				3	17.3398	0.354428	0.204629
1-SYBR	SDeV	3T3 CSS 2D		0.0190051	-5.71747	0.00188388	0.00188388		0.00108766	0.00108766				0.408823	-1.29045	0.197696	0.197696		0.11414	0.11414		0.408823	-1.29045	0.197696	0.197696		0.11414	0.11414				3	31.7345	0.143007	0.0825652
1-SYBR	SDeV	3T3 CSS 4D		0.0959385	-3.38175	0.0876621	0.0876621		0.0506117	0.0506117				2.17564	1.12144	2.09982	2.09982		1.21233	1.21233		2.17564	1.12144	2.09982	2.09982		1.21233	1.21233				3	29.3988	1.31824	0.761084
1-SYBR	SDeV	3T3 CSS 6D		0.0251088	-5.31566	0.0245064	0.0245064		0.0141488	0.0141488				0.539276	-0.890904	0.531769	0.531769		0.307017	0.307017		0.539276	-0.890904	0.531769	0.531769		0.307017	0.307017				3	31.3327	1.40808	0.812958
1-SYBR	SDeV	3T3 FM 2D		0.000699722	-10.4809	0.0003894	0.0003894		0.00022482	0.00022482				0.0403919	-4.62979	0.0240812	0.0240812		0.0139033	0.0139033		0.0403919	-4.62979	0.0240812	0.0240812		0.0139033	0.0139033				3	36.498	0.80287	0.463537
1-SYBR	SDeV	3T3 SDeV 2D		0.0102213	-6.61228	0.00293108	0.00293108		0.00169226	0.00169226				0.230086	-2.11975	0.0904592	0.0904592		0.0522266	0.0522266		0.230086	-2.11975	0.0904592	0.0904592		0.0522266	0.0522266				3	32.6293	0.413711	0.238856
1-SYBR	SDeV	3T3 SDeV 4D		0.0313427	-4.99573	0.0099063	0.0099063		0.00571941	0.00571941				0.820545	-0.285346	0.429362	0.429362		0.247892	0.247892		0.820545	-0.285346	0.429362	0.429362		0.247892	0.247892				3	31.0128	0.455984	0.263262
1-SYBR	SDeV	3T3 SDeV 6D		0.0218421	-5.51674	0.00684099	0.00684099		0.00394965	0.00394965				0.440286	-1.18349	0.172053	0.172053		0.0993346	0.0993346		0.440286	-1.18349	0.172053	0.172053		0.0993346	0.0993346				3	31.5338	0.451855	0.260878
1-SYBR	SDeV	Huh7.5 CSS 2D		0.00940762	-6.73195	0.0122682	0.0122682		0.00708305	0.00708305				0.0119951	-6.38141	0.0156552	0.0156552		0.00903856	0.00903856		0.0119951	-6.38141	0.0156552	0.0156552		0.00903856	0.00903856				3	32.749	1.88137	1.08621
1-SYBR	SDeV	Huh7.5 CSS 4D		0.059931	-4.06055	0.0235405	0.0235405		0.0135911	0.0135911				0.100035	-3.32142	0.0512212	0.0512212		0.0295726	0.0295726		0.100035	-3.32142	0.0512212	0.0512212		0.0295726	0.0295726				3	30.0776	0.56668	0.327173
1-SYBR	SDeV	Huh7.5 CSS 6D		0.10063	-3.31287	0.0372122	0.0372122		0.0214845	0.0214845				0.130673	-2.93597	0.0668085	0.0668085		0.0385719	0.0385719		0.130673	-2.93597	0.0668085	0.0668085		0.0385719	0.0385719				3	29.3299	0.533498	0.308015
1-SYBR	SDeV	Huh7.5 FM 2D		0.000636334	-10.6179	0.00052612	0.00052612		0.000303755	0.000303755				0.000684205	-10.5133	0.000565834	0.000565834		0.000326685	0.000326685		0.000684205	-10.5133	0.000565834	0.000565834		0.000326685	0.000326685				3	36.635	1.19282	0.688673
1-SYBR	SDeV	Huh7.5 SDeV 2D		0.00157037	-9.31468	0.00395147	0.00395147		0.00228138	0.00228138				0.0303459	-5.04236	0.107283	0.107283		0.0619398	0.0619398		0.0303459	-5.04236	0.107283	0.107283		0.0619398	0.0619398				3	35.3317	3.6302	2.09589
1-SYBR	SDeV	Huh7.5 SDeV 4D		0.0495366	-4.33536	0.0527016	0.0527016		0.0304273	0.0304273				0.104489	-3.25858	0.132165	0.132165		0.0763056	0.0763056		0.104489	-3.25858	0.132165	0.132165		0.0763056	0.0763056				3	30.3524	1.53487	0.886158
1-SYBR	SDeV	Huh7.5 SDeV 6D		0.12218	-3.03291	0.0530234	0.0530234		0.0306131	0.0306131				0.208545	-2.26157	0.101699	0.101699		0.058716	0.058716		0.208545	-2.26157	0.101699	0.101699		0.058716	0.058716				3	29.05	0.626095	0.361476
Data Set	Target	Sample	Control	Relative Quantity	Relative Quantity(lg)	Relative Quantity SD	Corrected Relative Quantity SD	SD RQ(lg)	Relative Quantity SEM	Corrected Relative Quantity SEM	SEM RQ(lg)	Relative Quantity 95% CI Low	Relative Quantity 95% CI High	Unscaled Expression	Unscaled Expression(lg)	Unscaled Expression SD	Corrected Unscaled Expression SD	SD Unscaled Expression(lg)	Unscaled Expression SEM	Corrected Unscaled Expression SEM	SEM Unscaled Expression(lg)	Expression	Expression(lg)	Expression SD	Corrected Expression SD	SD Expression(lg)	Expression SEM	Corrected Expression SEM	SEM Expression(lg)	Expression 95% CI Low	Expression 95% CI High	Wells	Mean Cq	Cq SD	Cq SEM
1-SYBR	18S	IKI CSH 2D		0.152434	-2.71375	0.0664735	0.0664735		0.0383785	0.0383785																						3	10.7173	0.629132	0.36323
1-SYBR	18S	IKI CSH 4D		0.733793	-0.446556	0.18294	0.18294		0.105621	0.105621																						3	8.45013	0.359676	0.207659
1-SYBR	18S	IKI CSH 6D		0.614239	-0.703128	0.084448	0.084448		0.0487561	0.0487561																						3	8.70671	0.198347	0.114516
1-SYBR	18S	IKI CSR 2D		0.122899	-3.02446	0.0247634	0.0247634		0.0142971	0.0142971																						3	11.028	0.290695	0.167833
1-SYBR	18S	IKI CSR 4D		0.465741	-1.1024	0.0931098	0.0931098		0.053757	0.053757																						3	9.10598	0.28842	0.166519
1-SYBR	18S	IKI CSR 6D		0.537857	-0.894707	0.10203	0.10203		0.0589072	0.0589072																						3	8.89828	0.273676	0.158007
1-SYBR	18S	IKI CSS 2D		0.135078	-2.88814	0.170222	0.170222		0.098278	0.098278																						3	10.8917	1.81806	1.04966
1-SYBR	18S	IKI CSS 4D		0.214746	-2.2193	0.237896	0.237896		0.13735	0.13735																						3	10.2229	1.59823	0.922736
1-SYBR	18S	IKI CSS 6D		0.897564	-0.155913	0.0980481	0.0980481		0.0566081	0.0566081																						3	8.15949	0.157597	0.0909887
1-SYBR	18S	IKI FM 2D		0.228838	-2.1276	0.088722	0.088722		0.0512237	0.0512237																						3	10.1312	0.559343	0.322937
1-SYBR	18S	IKI HDV 2D		0.243943	-2.03538	0.0117425	0.0117425		0.00677952	0.00677952																						3	10.039	0.0694457	0.0400945
1-SYBR	18S	IKI HDV 4D		0.578472	-0.789681	0.037321	0.037321		0.0215473	0.0215473																						3	8.79326	0.0930778	0.0537385
1-SYBR	18S	IKI HDV 6D		0.392641	-1.34872	0.402576	0.402576		0.232427	0.232427																						3	9.35229	1.4792	0.854016
1-SYBR	18S	IKI RDeV 2D		0.154699	-2.69246	0.0411597	0.0411597		0.0237636	0.0237636																						3	10.696	0.383847	0.221614
1-SYBR	18S	IKI RDeV 4D		0.227124	-2.13845	0.196539	0.196539		0.113472	0.113472																						3	10.142	1.24842	0.720776
1-SYBR	18S	IKI RDeV 6D		0.305243	-1.71197	0.0768564	0.0768564		0.0443731	0.0443731																						3	9.71555	0.363253	0.209724
1-SYBR	18S	IKI SDeV 2D		0.0535492	-4.22299	0.0967342	0.0967342		0.0558495	0.0558495																						3	12.2266	2.60616	1.50467
1-SYBR	18S	IKI SDeV 4D		0.944829	-0.0818754	0.0991332	0.0991332		0.0572346	0.0572346																						3	8.08545	0.15137	0.0873937
1-SYBR	18S	IKI SDeV 6D		1	0	0.148718	0.148718		0.0858624	0.0858624																						3	8.00358	0.214555	0.123873
1-SYBR	HDV	IKI CSH 2D		0.81468	-0.295694	0	0		0	0				5.34449	2.41805	2.33063	2.33063		2.33063	2.33063		5.34449	2.41805	2.33063	2.33063		2.33063	2.33063				1	36.5812	0	0
1-SYBR	HDV	IKI CSH 4D		0	0	0	0																									0		0
1-SYBR	HDV	IKI CSH 6D		0	0	0	0																									0		0
1-SYBR	HDV	IKI FM 2D		0	0	0	0																									0		0
1-SYBR	HDV	IKI HDV 2D		0.152359	-2.71446	0	0		0	0				0.624565	-0.679077	0.0300641	0.0300641		0.0300641	0.0300641		0.624565	-0.679077	0.0300641	0.0300641		0.0300641	0.0300641				1	39	0	0
1-SYBR	HDV	IKI HDV 4D		0	0	0	0																									0		0
1-SYBR	HDV	IKI HDV 6D		1	0	0.087002	0.087002		0.0615197	0.0615197				2.54685	1.34872	2.62068	2.62068		1.8531	1.8531		2.54685	1.34872	2.62068	2.62068		1.8531	1.8531				2	36.2855	0.125517	0.0887542
1-SYBR	RDeV	IKI CSR 2D		0.254662	-1.97335	0.284471	0.284471		0.16424	0.16424				2.07213	1.05111	2.35204	2.35204		1.35795	1.35795		2.07213	1.05111	2.35204	2.35204		1.35795	1.35795				3	37.1396	1.61157	0.930441
1-SYBR	RDeV	IKI CSR 4D		0.815938	-0.293469	0.202976	0.202976		0.143526	0.143526				1.75191	0.808931	0.559107	0.559107		0.395348	0.395348		1.75191	0.808931	0.559107	0.559107		0.395348	0.395348				2	35.4597	0.358892	0.253775
1-SYBR	RDeV	IKI CSR 6D		0.505955	-0.982918	0.100194	0.100194		0.0578471	0.0578471				0.940688	-0.0882113	0.257963	0.257963		0.148935	0.148935		0.940688	-0.0882113	0.257963	0.257963		0.148935	0.148935				3	36.1492	0.285696	0.164947
1-SYBR	RDeV	IKI FM 2D		1	0	0	0		0	0				4.3699	2.1276	1.69424	1.69424		1.69424	1.69424		4.3699	2.1276	1.69424	1.69424		1.69424	1.69424				1	35.1662	0	0
1-SYBR	RDeV	IKI RDeV 2D		0.882069	-0.181037	0.370759	0.370759		0.262167	0.262167				5.70183	2.51142	2.83643	2.83643		2.00566	2.00566		5.70183	2.51142	2.83643	2.83643		2.00566	2.00566				2	35.3473	0.606407	0.428795
1-SYBR	RDeV	IKI RDeV 4D		0.518958	-0.946311	0.0209422	0.0209422		0.0148084	0.0148084				2.28491	1.19214	1.97937	1.97937		1.39963	1.39963		2.28491	1.19214	1.97937	1.97937		1.39963	1.39963				2	36.1126	0.0582191	0.0411671
1-SYBR	RDeV	IKI RDeV 6D		0.87087	-0.199471	1.19358	1.19358		0.689113	0.689113				2.85304	1.5125	3.97569	3.97569		2.29537	2.29537		2.85304	1.5125	3.97569	3.97569		2.29537	2.29537				3	35.3657	1.9773	1.14159
1-SYBR	SDeV	IKI CSS 2D		0.000367813	-11.4087	0.000763391	0.000763391		0.000440744	0.000440744				0.00272298	-8.5206	0.00661168	0.00661168		0.00381726	0.00381726		0.00272298	-8.5206	0.00661168	0.00661168		0.00381726	0.00381726				3	35.5687	2.99429	1.72876
1-SYBR	SDeV	IKI CSS 4D		0.000286169	-11.7708	0.000161365	0.000161365		9.3164e-05	9.3164e-05				0.00133259	-9.55155	0.00165649	0.00165649		0.000956376	0.000956376		0.00133259	-9.55155	0.00165649	0.00165649		0.000956376	0.000956376				3	35.9308	0.813507	0.469678
1-SYBR	SDeV	IKI CSS 6D		0.00081219	-10.2659	0.000495164	0.000495164		0.000285883	0.000285883				0.000904882	-10.11	0.000560461	0.000560461		0.000323582	0.000323582		0.000904882	-10.11	0.000560461	0.000560461		0.000323582	0.000323582				3	34.4258	0.879561	0.507815
1-SYBR	SDeV	IKI FM 2D		0.000849307	-10.2014	0.000908563	0.000908563		0.000524559	0.000524559				0.00371139	-8.07382	0.00422304	0.00422304		0.00243817	0.00243817		0.00371139	-8.07382	0.00422304	0.00422304		0.00243817	0.00243817				3	34.3614	1.54335	0.891055
1-SYBR	SDeV	IKI SDeV 2D		0.000836504	-10.2233	0.00118954	0.00118954		0.00068678	0.00068678				0.0156212	-6.00035	0.0359134	0.0359134		0.0207346	0.0207346		0.0156212	-6.00035	0.0359134	0.0359134		0.0207346	0.0207346				3	34.3833	2.05156	1.18447
1-SYBR	SDeV	IKI SDeV 4D		0.0924955	-3.43447	0.0273845	0.0273845		0.0158104	0.0158104				0.0978966	-3.3526	0.0307498	0.0307498		0.0177534	0.0177534		0.0978966	-3.3526	0.0307498	0.0307498		0.0177534	0.0177534				3	27.5944	0.427128	0.246603
1-SYBR	SDeV	IKI SDeV 6D		1	0	0.247268	0.247268		0.14276	0.14276				1	0	0.288545	0.288545		0.166592	0.166592		1	0	0.288545	0.288545		0.166592	0.166592				3	24.16	0.356732	0.205959
Data Set	Target	Sample	Control	Relative Quantity	Relative Quantity(lg)	Relative Quantity SD	Corrected Relative Quantity SD	SD RQ(lg)	Relative Quantity SEM	Corrected Relative Quantity SEM	SEM RQ(lg)	Relative Quantity 95% CI Low	Relative Quantity 95% CI High	Unscaled Expression	Unscaled Expression(lg)	Unscaled Expression SD	Corrected Unscaled Expression SD	SD Unscaled Expression(lg)	Unscaled Expression SEM	Corrected Unscaled Expression SEM	SEM Unscaled Expression(lg)	Expression	Expression(lg)	Expression SD	Corrected Expression SD	SD Expression(lg)	Expression SEM	Corrected Expression SEM	SEM Expression(lg)	Expression 95% CI Low	Expression 95% CI High	Wells	Mean Cq	Cq SD	Cq SEM
1-SYBR	18S	3T3 CSH 2D		0.0451525	-4.46905	0.0119237	0.0119237		0.00688413	0.00688413																						3	11.6777	0.38098	0.219959
1-SYBR	18S	3T3 CSH 4D		0.0421864	-4.56708	0.00863371	0.00863371		0.00498467	0.00498467																						3	11.7758	0.295256	0.170466
1-SYBR	18S	3T3 CSH 6D		0.0563266	-4.15004	0.0139962	0.0139962		0.00808069	0.00808069																						3	11.3587	0.358484	0.206971
1-SYBR	18S	3T3 CSR 2D		0.0368519	-4.76212	0.00270834	0.00270834		0.00156366	0.00156366																						3	11.9708	0.106027	0.0612149
1-SYBR	18S	3T3 CSR 4D		0.0412032	-4.6011	0.00876429	0.00876429		0.00506007	0.00506007																						3	11.8098	0.306875	0.177174
1-SYBR	18S	3T3 CSR 6D		0.0477204	-4.38925	0.0184625	0.0184625		0.0106593	0.0106593																						3	11.5979	0.558163	0.322256
1-SYBR	18S	3T3 CSS 2D		0.0464874	-4.42702	0.0220027	0.0220027		0.0127032	0.0127032																						3	11.6357	0.682833	0.394234
1-SYBR	18S	3T3 CSS 4D		0.0440966	-4.50319	0.0137061	0.0137061		0.00791321	0.00791321																						3	11.7119	0.448417	0.258894
1-SYBR	18S	3T3 CSS 6D		0.0465601	-4.42476	0.00654465	0.00654465		0.00377855	0.00377855																						3	11.6335	0.20279	0.117081
1-SYBR	18S	3T3 FM 2D		0.0173233	-5.85114	0.00370501	0.00370501		0.00213909	0.00213909																						3	13.0598	0.308555	0.178144
1-SYBR	18S	3T3 HDV 2D		0.0511292	-4.28971	0.0219008	0.0219008		0.0126444	0.0126444																						3	11.4984	0.617968	0.356784
1-SYBR	18S	3T3 HDV 4D		0.0426621	-4.5509	0.0135544	0.0135544		0.00782563	0.00782563																						3	11.7596	0.458366	0.264638
1-SYBR	18S	3T3 HDV 6D		0.062076	-4.00982	0.00196145	0.00196145		0.00113244	0.00113244																						3	11.2185	0.0455857	0.0263189
1-SYBR	18S	3T3 RDeV 2D		0.0243741	-5.35851	0.0172676	0.0172676		0.00996948	0.00996948																						3	12.5672	1.02207	0.590091
1-SYBR	18S	3T3 RDeV 4D		0.0317748	-4.97597	0.0218799	0.0218799		0.0126323	0.0126323																						3	12.1847	0.993429	0.573556
1-SYBR	18S	3T3 RDeV 6D		0.0498348	-4.3267	0.0202094	0.0202094		0.0116679	0.0116679																						3	11.5354	0.585054	0.337781
1-SYBR	18S	3T3 SDeV 2D		0.0444236	-4.49253	0.0119479	0.0119479		0.00689813	0.00689813																						3	11.7012	0.388019	0.224023
1-SYBR	18S	3T3 SDeV 4D		0.0381975	-4.71038	0.0159293	0.0159293		0.00919676	0.00919676																						3	11.9191	0.601639	0.347356
1-SYBR	18S	3T3 SDeV 6D		0.0496089	-4.33326	0.0115929	0.0115929		0.00669317	0.00669317																						3	11.542	0.337138	0.194647
1-SYBR	18S	Huh7.5 CSH 2D		0.74973	-0.415557	0.154109	0.154109		0.088975	0.088975																						3	7.62425	0.29655	0.171213
1-SYBR	18S	Huh7.5 CSH 4D		0.516411	-0.953408	0.0105054	0.0105054		0.0060653	0.0060653																						3	8.1621	0.0293489	0.0169446
1-SYBR	18S	Huh7.5 CSH 6D		0.522271	-0.937129	0.0346043	0.0346043		0.0199788	0.0199788																						3	8.14582	0.095589	0.0551884
1-SYBR	18S	Huh7.5 CSR 2D		0.155107	-2.68866	0.143147	0.143147		0.0826458	0.0826458																						3	9.89736	1.33145	0.768712
1-SYBR	18S	Huh7.5 CSR 4D		0.596027	-0.746551	0.00762302	0.00762302		0.00440115	0.00440115																						3	7.95524	0.0184517	0.0106531
1-SYBR	18S	Huh7.5 CSR 6D		0.649694	-0.622168	0.0656934	0.0656934		0.0379281	0.0379281																						3	7.83086	0.145877	0.0842223
1-SYBR	18S	Huh7.5 CSS 2D		0.784287	-0.350547	0.0412978	0.0412978		0.0238433	0.0238433																						3	7.55924	0.0759672	0.0438597
1-SYBR	18S	Huh7.5 CSS 4D		0.599101	-0.73913	0.196785	0.196785		0.113614	0.113614																						3	7.94782	0.473879	0.273594
1-SYBR	18S	Huh7.5 CSS 6D		0.770089	-0.376902	0.27188	0.27188		0.15697	0.15697																						3	7.5856	0.509344	0.29407
1-SYBR	18S	Huh7.5 FM 2D		0.930034	-0.104645	0.0168124	0.0168124		0.00970662	0.00970662																						3	7.31334	0.0260798	0.0150572
1-SYBR	18S	Huh7.5 HDV 2D		0.960815	-0.0576693	0.0763302	0.0763302		0.0440693	0.0440693																						3	7.26636	0.114612	0.0661714
1-SYBR	18S	Huh7.5 HDV 4D		0.688864	-0.537708	0.181926	0.181926		0.105035	0.105035																						3	7.7464	0.38101	0.219976
1-SYBR	18S	Huh7.5 HDV 6D		0.513409	-0.96182	0.212764	0.212764		0.122839	0.122839																						3	8.17051	0.597873	0.345182
1-SYBR	18S	Huh7.5 RDeV 2D		0.0218046	-5.51922	0.0702535	0.0702535		0.0405609	0.0405609																						3	12.7279	4.64829	2.68369
1-SYBR	18S	Huh7.5 RDeV 4D		1	0	0.138049	0.138049		0.0797026	0.0797026																						3	7.20869	0.199162	0.114986
1-SYBR	18S	Huh7.5 RDeV 6D		0.690088	-0.535148	0.255481	0.255481		0.147502	0.147502																						3	7.74384	0.534108	0.308368
1-SYBR	18S	Huh7.5 SDeV 2D		0.0517492	-4.27232	0.128512	0.128512		0.0741964	0.0741964																						3	11.481	3.58273	2.06849
1-SYBR	18S	Huh7.5 SDeV 4D		0.474085	-1.07678	0.324336	0.324336		0.187256	0.187256																						3	8.28548	0.986993	0.569841
1-SYBR	18S	Huh7.5 SDeV 6D		0.585872	-0.771343	0.130319	0.130319		0.0752396	0.0752396																						3	7.98004	0.320907	0.185276
1-SYBR	HDV	3T3 CSH 4D		0.000784335	-10.3162	0.00163663	0.00163663		0.000944906	0.000944906				0.0185921	-5.74916	0.0389812	0.0389812		0.0225058	0.0225058		0.0185921	-5.74916	0.0389812	0.0389812		0.0225058	0.0225058				3	31.8343	3.01038	1.73805
1-SYBR	HDV	3T3 CSH 6D		0.000132698	-12.8796	0.000368358	0.000368358		0.000212672	0.000212672				0.00235586	-8.72953	0.00656584	0.00656584		0.00379079	0.00379079		0.00235586	-8.72953	0.00656584	0.00656584		0.00379079	0.00379079				3	34.3977	4.00481	2.31218
1-SYBR	HDV	3T3 FM 2D		0	0	0	0																									0		0
1-SYBR	HDV	3T3 HDV 2D		0.0160914	-5.95757	0.00976514	0.00976514		0.00563791	0.00563791				0.31472	-1.66786	0.233774	0.233774		0.134969	0.134969		0.31472	-1.66786	0.233774	0.233774		0.134969	0.134969				3	27.4757	0.875508	0.505475
1-SYBR	HDV	3T3 HDV 4D		0.037253	-4.7465	0.0266203	0.0266203		0.0153693	0.0153693				0.873211	-0.195598	0.682877	0.682877		0.394259	0.394259		0.873211	-0.195598	0.682877	0.682877		0.394259	0.394259				3	26.2646	1.03092	0.595204
1-SYBR	HDV	3T3 HDV 6D		0.0252092	-5.30991	0.00401177	0.00401177		0.0023162	0.0023162				0.406102	-1.30009	0.0658884	0.0658884		0.0380407	0.0380407		0.406102	-1.30009	0.0658884	0.0658884		0.0380407	0.0380407				3	26.828	0.229589	0.132554
1-SYBR	HDV	Huh7.5 CSH 2D		0	0	0	0																									0		0
1-SYBR	HDV	Huh7.5 CSH 4D		3.92589e-05	-14.6366	1.38148e-06	1.38148e-06		7.976e-07	7.976e-07				7.60225e-05	-13.6832	3.09003e-06	3.09003e-06		1.78403e-06	1.78403e-06		7.60225e-05	-13.6832	3.09003e-06	3.09003e-06		1.78403e-06	1.78403e-06				3	36.1547	0.0507671	0.0293104
1-SYBR	HDV	Huh7.5 CSH 6D		1.70552e-05	-15.8394	2.52454e-05	2.52454e-05		1.78512e-05	1.78512e-05				3.26558e-05	-14.9023	4.83862e-05	4.83862e-05		3.42142e-05	3.42142e-05		3.26558e-05	-14.9023	4.83862e-05	4.83862e-05		3.42142e-05	3.42142e-05				2	37.3575	2.13551	1.51003
1-SYBR	HDV	Huh7.5 FM 2D		0	0	0	0																									0		0
1-SYBR	HDV	Huh7.5 FM 2D bi		5.06291e-05	-14.2697	0	0		0	0																						1	35.7878	0	0
1-SYBR	HDV	Huh7.5 HDV 2D		0.0272544	-5.19737	0.0029433	0.0029433		0.00169931	0.00169931				0.0283659	-5.1397	0.00380292	0.00380292		0.00219562	0.00219562		0.0283659	-5.1397	0.00380292	0.00380292		0.00219562	0.00219562				3	26.7155	0.155802	0.0899522
1-SYBR	HDV	Huh7.5 HDV 4D		0.573701	-0.801629	0.138383	0.138383		0.0798954	0.0798954				0.832821	-0.263921	0.297877	0.297877		0.171979	0.171979		0.832821	-0.263921	0.297877	0.297877		0.171979	0.171979				3	22.3197	0.347994	0.200914
1-SYBR	HDV	Huh7.5 HDV 6D		1	0	0.182111	0.182111		0.105142	0.105142				1.94777	0.96182	0.88168	0.88168		0.509038	0.509038		1.94777	0.96182	0.88168	0.88168		0.509038	0.509038				3	21.5181	0.262731	0.151688
1-SYBR	RDeV	3T3 CSR 2D		1.42969e-05	-16.0939	1.16637e-05	1.16637e-05		6.73406e-06	6.73406e-06				0.000387955	-11.3318	0.000317785	0.000317785		0.000183473	0.000183473		0.000387955	-11.3318	0.000317785	0.000317785		0.000183473	0.000183473				3	33.4337	1.17699	0.679533
1-SYBR	RDeV	3T3 CSR 4D		0.000451289	-11.1137	0.0010994	0.0010994		0.000634738	0.000634738				0.0109528	-6.51256	0.0267839	0.0267839		0.0154637	0.0154637		0.0109528	-6.51256	0.0267839	0.0267839		0.0154637	0.0154637				3	28.4535	3.51459	2.02915
1-SYBR	RDeV	3T3 CSR 6D		1.77329e-05	-15.7832	4.70733e-05	4.70733e-05		2.71778e-05	2.71778e-05				0.000371599	-11.394	0.00099686	0.00099686		0.000575537	0.000575537		0.000371599	-11.394	0.00099686	0.00099686		0.000575537	0.000575537				3	33.123	3.82975	2.21111
1-SYBR	RDeV	3T3 FM 2D		2.56314e-06	-18.5737	7.69914e-07	7.69914e-07		5.44411e-07	5.44411e-07				0.000147959	-12.7225	5.45585e-05	5.45585e-05		3.85787e-05	3.85787e-05		0.000147959	-12.7225	5.45585e-05	5.45585e-05		3.85787e-05	3.85787e-05				2	35.9135	0.433355	0.306428
1-SYBR	RDeV	3T3 RDeV 2D		1.14839e-05	-16.41	3.06914e-05	3.06914e-05		1.77197e-05	1.77197e-05				0.000471151	-11.0515	0.00130267	0.00130267		0.000752099	0.000752099		0.000471151	-11.0515	0.00130267	0.00130267		0.000752099	0.000752099				3	33.7498	3.85571	2.22609
1-SYBR	RDeV	3T3 RDeV 4D		0.0946228	-3.40167	0.0315652	0.0315652		0.02232	0.02232				2.97792	1.57431	2.27853	2.27853		1.61117	1.61117		2.97792	1.57431	2.27853	2.27853		1.61117	1.61117				2	20.7415	0.481269	0.340308
1-SYBR	RDeV	3T3 RDeV 6D		0.0373085	-4.74435	0.0491926	0.0491926		0.0284013	0.0284013				0.748643	-0.417649	1.03275	1.03275		0.596256	0.596256		0.748643	-0.417649	1.03275	1.03275		0.596256	0.596256				3	22.0842	1.90225	1.09826
1-SYBR	RDeV	Huh7.5 CSR 2D		7.12313e-06	-17.0991	6.251e-06	6.251e-06		3.60902e-06	3.60902e-06				4.5924e-05	-14.4104	5.84849e-05	5.84849e-05		3.37663e-05	3.37663e-05		4.5924e-05	-14.4104	5.84849e-05	5.84849e-05		3.37663e-05	3.37663e-05				3	34.4389	1.26606	0.730958
1-SYBR	RDeV	Huh7.5 CSR 4D		0.000267257	-11.8695	0.000571178	0.000571178		0.00032977	0.00032977				0.000448398	-11.1229	0.000958326	0.000958326		0.00055329	0.00055329		0.000448398	-11.1229	0.000958326	0.000958326		0.00055329	0.00055329				3	29.2093	3.08331	1.78015
1-SYBR	RDeV	Huh7.5 CSR 6D		0.00239164	-8.70778	0.00164203	0.00164203		0.000948027	0.000948027				0.00368119	-8.08561	0.00255465	0.00255465		0.00147493	0.00147493		0.00368119	-8.08561	0.00255465	0.00255465		0.00147493	0.00147493				3	26.0476	0.99051	0.571871
1-SYBR	RDeV	Huh7.5 FM 2D		3.01617e-06	-18.3389	0	0		0	0				3.24307e-06	-18.2342	5.86255e-08	5.86255e-08		5.86255e-08	5.86255e-08		3.24307e-06	-18.2342	5.86255e-08	5.86255e-08		5.86255e-08	5.86255e-08				1	35.6787	0	0
1-SYBR	RDeV	Huh7.5 RDeV 2D		0.00013301	-12.8762	0.000774146	0.000774146		0.000547404	0.000547404				0.00610007	-7.35696	0.0405808	0.0405808		0.0286949	0.0286949		0.00610007	-7.35696	0.0405808	0.0405808		0.0286949	0.0286949				2	30.216	8.39679	5.93743
1-SYBR	RDeV	Huh7.5 RDeV 4D		0.449671	-1.15306	0.0120754	0.0120754		0.00697173	0.00697173				0.449671	-1.15306	0.0632402	0.0632402		0.0365117	0.0365117		0.449671	-1.15306	0.0632402	0.0632402		0.0365117	0.0365117				3	18.4929	0.0387419	0.0223676
1-SYBR	RDeV	Huh7.5 RDeV 6D		1	0	0.245671	0.245671		0.141838	0.141838				1.44909	0.535148	0.64385	0.64385		0.371727	0.371727		1.44909	0.535148	0.64385	0.64385		0.371727	0.371727				3	17.3398	0.354428	0.204629
1-SYBR	SDeV	3T3 CSS 2D		0.0190051	-5.71747	0.00188388	0.00188388		0.00108766	0.00108766				0.408823	-1.29045	0.197696	0.197696		0.11414	0.11414		0.408823	-1.29045	0.197696	0.197696		0.11414	0.11414				3	31.7345	0.143007	0.0825652
1-SYBR	SDeV	3T3 CSS 4D		0.0959385	-3.38175	0.0876621	0.0876621		0.0506117	0.0506117				2.17564	1.12144	2.09982	2.09982		1.21233	1.21233		2.17564	1.12144	2.09982	2.09982		1.21233	1.21233				3	29.3988	1.31824	0.761084
1-SYBR	SDeV	3T3 CSS 6D		0.0251088	-5.31566	0.0245064	0.0245064		0.0141488	0.0141488				0.539276	-0.890904	0.531769	0.531769		0.307017	0.307017		0.539276	-0.890904	0.531769	0.531769		0.307017	0.307017				3	31.3327	1.40808	0.812958
1-SYBR	SDeV	3T3 FM 2D		0.000699722	-10.4809	0.0003894	0.0003894		0.00022482	0.00022482				0.0403919	-4.62979	0.0240812	0.0240812		0.0139033	0.0139033		0.0403919	-4.62979	0.0240812	0.0240812		0.0139033	0.0139033				3	36.498	0.80287	0.463537
1-SYBR	SDeV	3T3 SDeV 2D		0.0102213	-6.61228	0.00293108	0.00293108		0.00169226	0.00169226				0.230086	-2.11975	0.0904592	0.0904592		0.0522266	0.0522266		0.230086	-2.11975	0.0904592	0.0904592		0.0522266	0.0522266				3	32.6293	0.413711	0.238856
1-SYBR	SDeV	3T3 SDeV 4D		0.0313427	-4.99573	0.0099063	0.0099063		0.00571941	0.00571941				0.820545	-0.285346	0.429362	0.429362		0.247892	0.247892		0.820545	-0.285346	0.429362	0.429362		0.247892	0.247892				3	31.0128	0.455984	0.263262
1-SYBR	SDeV	3T3 SDeV 6D		0.0218421	-5.51674	0.00684099	0.00684099		0.00394965	0.00394965				0.440286	-1.18349	0.172053	0.172053		0.0993346	0.0993346		0.440286	-1.18349	0.172053	0.172053		0.0993346	0.0993346				3	31.5338	0.451855	0.260878
1-SYBR	SDeV	Huh7.5 CSS 2D		0.00940762	-6.73195	0.0122682	0.0122682		0.00708305	0.00708305				0.0119951	-6.38141	0.0156552	0.0156552		0.00903856	0.00903856		0.0119951	-6.38141	0.0156552	0.0156552		0.00903856	0.00903856				3	32.749	1.88137	1.08621
1-SYBR	SDeV	Huh7.5 CSS 4D		0.059931	-4.06055	0.0235405	0.0235405		0.0135911	0.0135911				0.100035	-3.32142	0.0512212	0.0512212		0.0295726	0.0295726		0.100035	-3.32142	0.0512212	0.0512212		0.0295726	0.0295726				3	30.0776	0.56668	0.327173
1-SYBR	SDeV	Huh7.5 CSS 6D		0.10063	-3.31287	0.0372122	0.0372122		0.0214845	0.0214845				0.130673	-2.93597	0.0668085	0.0668085		0.0385719	0.0385719		0.130673	-2.93597	0.0668085	0.0668085		0.0385719	0.0385719				3	29.3299	0.533498	0.308015
1-SYBR	SDeV	Huh7.5 FM 2D		0.000636334	-10.6179	0.00052612	0.00052612		0.000303755	0.000303755				0.000684205	-10.5133	0.000565834	0.000565834		0.000326685	0.000326685		0.000684205	-10.5133	0.000565834	0.000565834		0.000326685	0.000326685				3	36.635	1.19282	0.688673
1-SYBR	SDeV	Huh7.5 SDeV 2D		0.00157037	-9.31468	0.00395147	0.00395147		0.00228138	0.00228138				0.0303459	-5.04236	0.107283	0.107283		0.0619398	0.0619398		0.0303459	-5.04236	0.107283	0.107283		0.0619398	0.0619398				3	35.3317	3.6302	2.09589
1-SYBR	SDeV	Huh7.5 SDeV 4D		0.0495366	-4.33536	0.0527016	0.0527016		0.0304273	0.0304273				0.104489	-3.25858	0.132165	0.132165		0.0763056	0.0763056		0.104489	-3.25858	0.132165	0.132165		0.0763056	0.0763056				3	30.3524	1.53487	0.886158
1-SYBR	SDeV	Huh7.5 SDeV 6D		0.12218	-3.03291	0.0530234	0.0530234		0.0306131	0.0306131				0.208545	-2.26157	0.101699	0.101699		0.058716	0.058716		0.208545	-2.26157	0.101699	0.101699		0.058716	0.058716				3	29.05	0.626095	0.361476
Target	Sample	Control	Relative Quantity	Relative Quantity(lg)	Relative Quantity SD	Corrected Relative Quantity SD	SD RQ(lg)	Relative Quantity SEM	Corrected Relative Quantity SEM	SEM RQ(lg)	Relative Quantity 95% CI Low	Relative Quantity 95% CI High	Unscaled Expression	Unscaled Expression(lg)	Unscaled Expression SD	Corrected Unscaled Expression SD	SD Unscaled Expression(lg)	Unscaled Expression SEM	Corrected Unscaled Expression SEM	SEM Unscaled Expression(lg)	Expression	Expression(lg)	Expression SD	Corrected Expression SD	SD Expression(lg)	Expression SEM	Corrected Expression SEM	SEM Expression(lg)	Expression 95% CI Low	Expression 95% CI High	Wells	Mean Cq	Cq SD	Cq SEM
18S	IKI CSH 2D		0.152434	-2.71375	0.0664735	0.0664735		0.0383785	0.0383785																						3	10.7173	0.629132	0.36323
18S	IKI CSH 4D		0.733793	-0.446556	0.18294	0.18294		0.105621	0.105621																						3	8.45013	0.359676	0.207659
18S	IKI CSH 6D		0.614239	-0.703128	0.084448	0.084448		0.0487561	0.0487561																						3	8.70671	0.198347	0.114516
18S	IKI CSR 2D		0.122899	-3.02446	0.0247634	0.0247634		0.0142971	0.0142971																						3	11.028	0.290695	0.167833
18S	IKI CSR 4D		0.465741	-1.1024	0.0931098	0.0931098		0.053757	0.053757																						3	9.10598	0.28842	0.166519
18S	IKI CSR 6D		0.537857	-0.894707	0.10203	0.10203		0.0589072	0.0589072																						3	8.89828	0.273676	0.158007
18S	IKI CSS 2D		0.135078	-2.88814	0.170222	0.170222		0.098278	0.098278																						3	10.8917	1.81806	1.04966
18S	IKI CSS 4D		0.214746	-2.2193	0.237896	0.237896		0.13735	0.13735																						3	10.2229	1.59823	0.922736
18S	IKI CSS 6D		0.897564	-0.155913	0.0980481	0.0980481		0.0566081	0.0566081																						3	8.15949	0.157597	0.0909887
18S	IKI FM 2D		0.228838	-2.1276	0.088722	0.088722		0.0512237	0.0512237																						3	10.1312	0.559343	0.322937
18S	IKI HDV 2D		0.243943	-2.03538	0.0117425	0.0117425		0.00677952	0.00677952																						3	10.039	0.0694457	0.0400945
18S	IKI HDV 4D		0.578472	-0.789681	0.037321	0.037321		0.0215473	0.0215473																						3	8.79326	0.0930778	0.0537385
18S	IKI HDV 6D		0.392641	-1.34872	0.402576	0.402576		0.232427	0.232427																						3	9.35229	1.4792	0.854016
18S	IKI RDeV 2D		0.154699	-2.69246	0.0411597	0.0411597		0.0237636	0.0237636																						3	10.696	0.383847	0.221614
18S	IKI RDeV 4D		0.227124	-2.13845	0.196539	0.196539		0.113472	0.113472																						3	10.142	1.24842	0.720776
18S	IKI RDeV 6D		0.305243	-1.71197	0.0768564	0.0768564		0.0443731	0.0443731																						3	9.71555	0.363253	0.209724
18S	IKI SDeV 2D		0.0535492	-4.22299	0.0967342	0.0967342		0.0558495	0.0558495																						3	12.2266	2.60616	1.50467
18S	IKI SDeV 4D		0.944829	-0.0818754	0.0991332	0.0991332		0.0572346	0.0572346																						3	8.08545	0.15137	0.0873937
18S	IKI SDeV 6D		1	0	0.148718	0.148718		0.0858624	0.0858624																						3	8.00358	0.214555	0.123873
HDV	IKI CSH 2D		0.81468	-0.295694	0	0		0	0				5.34449	2.41805	2.33063	2.33063		2.33063	2.33063		5.34449	2.41805	2.33063	2.33063		2.33063	2.33063				1	36.5812	0	0
HDV	IKI CSH 4D		0	0	0	0																									0		0
HDV	IKI CSH 6D		0	0	0	0																									0		0
HDV	IKI FM 2D		0	0	0	0																									0		0
HDV	IKI HDV 2D		0.152359	-2.71446	0	0		0	0				0.624565	-0.679077	0.0300641	0.0300641		0.0300641	0.0300641		0.624565	-0.679077	0.0300641	0.0300641		0.0300641	0.0300641				1	39	0	0
HDV	IKI HDV 4D		0	0	0	0																									0		0
HDV	IKI HDV 6D		1	0	0.087002	0.087002		0.0615197	0.0615197				2.54685	1.34872	2.62068	2.62068		1.8531	1.8531		2.54685	1.34872	2.62068	2.62068		1.8531	1.8531				2	36.2855	0.125517	0.0887542
RDeV	IKI CSR 2D		0.254662	-1.97335	0.284471	0.284471		0.16424	0.16424				2.07213	1.05111	2.35204	2.35204		1.35795	1.35795		2.07213	1.05111	2.35204	2.35204		1.35795	1.35795				3	37.1396	1.61157	0.930441
RDeV	IKI CSR 4D		0.815938	-0.293469	0.202976	0.202976		0.143526	0.143526				1.75191	0.808931	0.559107	0.559107		0.395348	0.395348		1.75191	0.808931	0.559107	0.559107		0.395348	0.395348				2	35.4597	0.358892	0.253775
RDeV	IKI CSR 6D		0.505955	-0.982918	0.100194	0.100194		0.0578471	0.0578471				0.940688	-0.0882113	0.257963	0.257963		0.148935	0.148935		0.940688	-0.0882113	0.257963	0.257963		0.148935	0.148935				3	36.1492	0.285696	0.164947
RDeV	IKI FM 2D		1	0	0	0		0	0				4.3699	2.1276	1.69424	1.69424		1.69424	1.69424		4.3699	2.1276	1.69424	1.69424		1.69424	1.69424				1	35.1662	0	0
RDeV	IKI RDeV 2D		0.882069	-0.181037	0.370759	0.370759		0.262167	0.262167				5.70183	2.51142	2.83643	2.83643		2.00566	2.00566		5.70183	2.51142	2.83643	2.83643		2.00566	2.00566				2	35.3473	0.606407	0.428795
RDeV	IKI RDeV 4D		0.518958	-0.946311	0.0209422	0.0209422		0.0148084	0.0148084				2.28491	1.19214	1.97937	1.97937		1.39963	1.39963		2.28491	1.19214	1.97937	1.97937		1.39963	1.39963				2	36.1126	0.0582191	0.0411671
RDeV	IKI RDeV 6D		0.87087	-0.199471	1.19358	1.19358		0.689113	0.689113				2.85304	1.5125	3.97569	3.97569		2.29537	2.29537		2.85304	1.5125	3.97569	3.97569		2.29537	2.29537				3	35.3657	1.9773	1.14159
SDeV	IKI CSS 2D		0.000367813	-11.4087	0.000763391	0.000763391		0.000440744	0.000440744				0.00272298	-8.5206	0.00661168	0.00661168		0.00381726	0.00381726		0.00272298	-8.5206	0.00661168	0.00661168		0.00381726	0.00381726				3	35.5687	2.99429	1.72876
SDeV	IKI CSS 4D		0.000286169	-11.7708	0.000161365	0.000161365		9.3164e-05	9.3164e-05				0.00133259	-9.55155	0.00165649	0.00165649		0.000956376	0.000956376		0.00133259	-9.55155	0.00165649	0.00165649		0.000956376	0.000956376				3	35.9308	0.813507	0.469678
SDeV	IKI CSS 6D		0.00081219	-10.2659	0.000495164	0.000495164		0.000285883	0.000285883				0.000904882	-10.11	0.000560461	0.000560461		0.000323582	0.000323582		0.000904882	-10.11	0.000560461	0.000560461		0.000323582	0.000323582				3	34.4258	0.879561	0.507815
SDeV	IKI FM 2D		0.000849307	-10.2014	0.000908563	0.000908563		0.000524559	0.000524559				0.00371139	-8.07382	0.00422304	0.00422304		0.00243817	0.00243817		0.00371139	-8.07382	0.00422304	0.00422304		0.00243817	0.00243817				3	34.3614	1.54335	0.891055
SDeV	IKI SDeV 2D		0.000836504	-10.2233	0.00118954	0.00118954		0.00068678	0.00068678				0.0156212	-6.00035	0.0359134	0.0359134		0.0207346	0.0207346		0.0156212	-6.00035	0.0359134	0.0359134		0.0207346	0.0207346				3	34.3833	2.05156	1.18447
SDeV	IKI SDeV 4D		0.0924955	-3.43447	0.0273845	0.0273845		0.0158104	0.0158104				0.0978966	-3.3526	0.0307498	0.0307498		0.0177534	0.0177534		0.0978966	-3.3526	0.0307498	0.0307498		0.0177534	0.0177534				3	27.5944	0.427128	0.246603
SDeV	IKI SDeV 6D		1	0	0.247268	0.247268		0.14276	0.14276				1	0	0.288545	0.288545		0.166592	0.166592		1	0	0.288545	0.288545		0.166592	0.166592				3	24.16	0.356732	0.205959
Data Set	Target	Sample	Control	Relative Quantity	Relative Quantity(lg)	Relative Quantity SD	Corrected Relative Quantity SD	SD RQ(lg)	Relative Quantity SEM	Corrected Relative Quantity SEM	SEM RQ(lg)	Relative Quantity 95% CI Low	Relative Quantity 95% CI High	Unscaled Expression	Unscaled Expression(lg)	Unscaled Expression SD	Corrected Unscaled Expression SD	SD Unscaled Expression(lg)	Unscaled Expression SEM	Corrected Unscaled Expression SEM	SEM Unscaled Expression(lg)	Expression	Expression(lg)	Expression SD	Corrected Expression SD	SD Expression(lg)	Expression SEM	Corrected Expression SEM	SEM Expression(lg)	Expression 95% CI Low	Expression 95% CI High	Wells	Mean Cq	Cq SD	Cq SEM
1-SYBR	18S	3T3 CSH 2D		0.0451525	-4.46905	0.0119237	0.0119237		0.00688413	0.00688413																						3	11.6777	0.38098	0.219959
1-SYBR	18S	3T3 CSH 4D		0.0421864	-4.56708	0.00863371	0.00863371		0.00498467	0.00498467																						3	11.7758	0.295256	0.170466
1-SYBR	18S	3T3 CSH 6D		0.0563266	-4.15004	0.0139962	0.0139962		0.00808069	0.00808069																						3	11.3587	0.358484	0.206971
1-SYBR	18S	3T3 CSR 2D		0.0368519	-4.76212	0.00270834	0.00270834		0.00156366	0.00156366																						3	11.9708	0.106027	0.0612149
1-SYBR	18S	3T3 CSR 4D		0.0412032	-4.6011	0.00876429	0.00876429		0.00506007	0.00506007																						3	11.8098	0.306875	0.177174
1-SYBR	18S	3T3 CSR 6D		0.0477204	-4.38925	0.0184625	0.0184625		0.0106593	0.0106593																						3	11.5979	0.558163	0.322256
1-SYBR	18S	3T3 CSS 2D		0.0464874	-4.42702	0.0220027	0.0220027		0.0127032	0.0127032																						3	11.6357	0.682833	0.394234
1-SYBR	18S	3T3 CSS 4D		0.0440966	-4.50319	0.0137061	0.0137061		0.00791321	0.00791321																						3	11.7119	0.448417	0.258894
1-SYBR	18S	3T3 CSS 6D		0.0465601	-4.42476	0.00654465	0.00654465		0.00377855	0.00377855																						3	11.6335	0.20279	0.117081
1-SYBR	18S	3T3 FM 2D		0.0173233	-5.85114	0.00370501	0.00370501		0.00213909	0.00213909																						3	13.0598	0.308555	0.178144
1-SYBR	18S	3T3 HDV 2D		0.0511292	-4.28971	0.0219008	0.0219008		0.0126444	0.0126444																						3	11.4984	0.617968	0.356784
1-SYBR	18S	3T3 HDV 4D		0.0426621	-4.5509	0.0135544	0.0135544		0.00782563	0.00782563																						3	11.7596	0.458366	0.264638
1-SYBR	18S	3T3 HDV 6D		0.062076	-4.00982	0.00196145	0.00196145		0.00113244	0.00113244																						3	11.2185	0.0455857	0.0263189
1-SYBR	18S	3T3 RDeV 2D		0.0243741	-5.35851	0.0172676	0.0172676		0.00996948	0.00996948																						3	12.5672	1.02207	0.590091
1-SYBR	18S	3T3 RDeV 4D		0.0317748	-4.97597	0.0218799	0.0218799		0.0126323	0.0126323																						3	12.1847	0.993429	0.573556
1-SYBR	18S	3T3 RDeV 6D		0.0498348	-4.3267	0.0202094	0.0202094		0.0116679	0.0116679																						3	11.5354	0.585054	0.337781
1-SYBR	18S	3T3 SDeV 2D		0.0444236	-4.49253	0.0119479	0.0119479		0.00689813	0.00689813																						3	11.7012	0.388019	0.224023
1-SYBR	18S	3T3 SDeV 4D		0.0381975	-4.71038	0.0159293	0.0159293		0.00919676	0.00919676																						3	11.9191	0.601639	0.347356
1-SYBR	18S	3T3 SDeV 6D		0.0496089	-4.33326	0.0115929	0.0115929		0.00669317	0.00669317																						3	11.542	0.337138	0.194647
1-SYBR	18S	Huh7.5 CSH 2D		0.74973	-0.415557	0.154109	0.154109		0.088975	0.088975																						3	7.62425	0.29655	0.171213
1-SYBR	18S	Huh7.5 CSH 4D		0.516411	-0.953408	0.0105054	0.0105054		0.0060653	0.0060653																						3	8.1621	0.0293489	0.0169446
1-SYBR	18S	Huh7.5 CSH 6D		0.522271	-0.937129	0.0346043	0.0346043		0.0199788	0.0199788																						3	8.14582	0.095589	0.0551884
1-SYBR	18S	Huh7.5 CSR 2D		0.155107	-2.68866	0.143147	0.143147		0.0826458	0.0826458																						3	9.89736	1.33145	0.768712
1-SYBR	18S	Huh7.5 CSR 4D		0.596027	-0.746551	0.00762302	0.00762302		0.00440115	0.00440115																						3	7.95524	0.0184517	0.0106531
1-SYBR	18S	Huh7.5 CSR 6D		0.649694	-0.622168	0.0656934	0.0656934		0.0379281	0.0379281																						3	7.83086	0.145877	0.0842223
1-SYBR	18S	Huh7.5 CSS 2D		0.784287	-0.350547	0.0412978	0.0412978		0.0238433	0.0238433																						3	7.55924	0.0759672	0.0438597
1-SYBR	18S	Huh7.5 CSS 4D		0.599101	-0.73913	0.196785	0.196785		0.113614	0.113614																						3	7.94782	0.473879	0.273594
1-SYBR	18S	Huh7.5 CSS 6D		0.770089	-0.376902	0.27188	0.27188		0.15697	0.15697																						3	7.5856	0.509344	0.29407
1-SYBR	18S	Huh7.5 FM 2D		0.930034	-0.104645	0.0168124	0.0168124		0.00970662	0.00970662																						3	7.31334	0.0260798	0.0150572
1-SYBR	18S	Huh7.5 HDV 2D		0.960815	-0.0576693	0.0763302	0.0763302		0.0440693	0.0440693																						3	7.26636	0.114612	0.0661714
1-SYBR	18S	Huh7.5 HDV 4D		0.688864	-0.537708	0.181926	0.181926		0.105035	0.105035																						3	7.7464	0.38101	0.219976
1-SYBR	18S	Huh7.5 HDV 6D		0.513409	-0.96182	0.212764	0.212764		0.122839	0.122839																						3	8.17051	0.597873	0.345182
1-SYBR	18S	Huh7.5 RDeV 2D		0.0218046	-5.51922	0.0702535	0.0702535		0.0405609	0.0405609																						3	12.7279	4.64829	2.68369
1-SYBR	18S	Huh7.5 RDeV 4D		1	0	0.138049	0.138049		0.0797026	0.0797026																						3	7.20869	0.199162	0.114986
1-SYBR	18S	Huh7.5 RDeV 6D		0.690088	-0.535148	0.255481	0.255481		0.147502	0.147502																						3	7.74384	0.534108	0.308368
1-SYBR	18S	Huh7.5 SDeV 2D		0.0517492	-4.27232	0.128512	0.128512		0.0741964	0.0741964																						3	11.481	3.58273	2.06849
1-SYBR	18S	Huh7.5 SDeV 4D		0.474085	-1.07678	0.324336	0.324336		0.187256	0.187256																						3	8.28548	0.986993	0.569841
1-SYBR	18S	Huh7.5 SDeV 6D		0.585872	-0.771343	0.130319	0.130319		0.0752396	0.0752396																						3	7.98004	0.320907	0.185276
1-SYBR	HDV	3T3 CSH 4D		0.000784335	-10.3162	0.00163663	0.00163663		0.000944906	0.000944906				0.0185921	-5.74916	0.0389812	0.0389812		0.0225058	0.0225058		0.0185921	-5.74916	0.0389812	0.0389812		0.0225058	0.0225058				3	31.8343	3.01038	1.73805
1-SYBR	HDV	3T3 CSH 6D		0.000132698	-12.8796	0.000368358	0.000368358		0.000212672	0.000212672				0.00235586	-8.72953	0.00656584	0.00656584		0.00379079	0.00379079		0.00235586	-8.72953	0.00656584	0.00656584		0.00379079	0.00379079				3	34.3977	4.00481	2.31218
1-SYBR	HDV	3T3 FM 2D		0	0	0	0																									0		0
1-SYBR	HDV	3T3 HDV 2D		0.0160914	-5.95757	0.00976514	0.00976514		0.00563791	0.00563791				0.31472	-1.66786	0.233774	0.233774		0.134969	0.134969		0.31472	-1.66786	0.233774	0.233774		0.134969	0.134969				3	27.4757	0.875508	0.505475
1-SYBR	HDV	3T3 HDV 4D		0.037253	-4.7465	0.0266203	0.0266203		0.0153693	0.0153693				0.873211	-0.195598	0.682877	0.682877		0.394259	0.394259		0.873211	-0.195598	0.682877	0.682877		0.394259	0.394259				3	26.2646	1.03092	0.595204
1-SYBR	HDV	3T3 HDV 6D		0.0252092	-5.30991	0.00401177	0.00401177		0.0023162	0.0023162				0.406102	-1.30009	0.0658884	0.0658884		0.0380407	0.0380407		0.406102	-1.30009	0.0658884	0.0658884		0.0380407	0.0380407				3	26.828	0.229589	0.132554
1-SYBR	HDV	Huh7.5 CSH 2D		0	0	0	0																									0		0
1-SYBR	HDV	Huh7.5 CSH 4D		3.92589e-05	-14.6366	1.38148e-06	1.38148e-06		7.976e-07	7.976e-07				7.60225e-05	-13.6832	3.09003e-06	3.09003e-06		1.78403e-06	1.78403e-06		7.60225e-05	-13.6832	3.09003e-06	3.09003e-06		1.78403e-06	1.78403e-06				3	36.1547	0.0507671	0.0293104
1-SYBR	HDV	Huh7.5 CSH 6D		1.70552e-05	-15.8394	2.52454e-05	2.52454e-05		1.78512e-05	1.78512e-05				3.26558e-05	-14.9023	4.83862e-05	4.83862e-05		3.42142e-05	3.42142e-05		3.26558e-05	-14.9023	4.83862e-05	4.83862e-05		3.42142e-05	3.42142e-05				2	37.3575	2.13551	1.51003
1-SYBR	HDV	Huh7.5 FM 2D		0	0	0	0																									0		0
1-SYBR	HDV	Huh7.5 FM 2D bi		5.06291e-05	-14.2697	0	0		0	0																						1	35.7878	0	0
1-SYBR	HDV	Huh7.5 HDV 2D		0.0272544	-5.19737	0.0029433	0.0029433		0.00169931	0.00169931				0.0283659	-5.1397	0.00380292	0.00380292		0.00219562	0.00219562		0.0283659	-5.1397	0.00380292	0.00380292		0.00219562	0.00219562				3	26.7155	0.155802	0.0899522
1-SYBR	HDV	Huh7.5 HDV 4D		0.573701	-0.801629	0.138383	0.138383		0.0798954	0.0798954				0.832821	-0.263921	0.297877	0.297877		0.171979	0.171979		0.832821	-0.263921	0.297877	0.297877		0.171979	0.171979				3	22.3197	0.347994	0.200914
1-SYBR	HDV	Huh7.5 HDV 6D		1	0	0.182111	0.182111		0.105142	0.105142				1.94777	0.96182	0.88168	0.88168		0.509038	0.509038		1.94777	0.96182	0.88168	0.88168		0.509038	0.509038				3	21.5181	0.262731	0.151688
1-SYBR	RDeV	3T3 CSR 2D		1.42969e-05	-16.0939	1.16637e-05	1.16637e-05		6.73406e-06	6.73406e-06				0.000387955	-11.3318	0.000317785	0.000317785		0.000183473	0.000183473		0.000387955	-11.3318	0.000317785	0.000317785		0.000183473	0.000183473				3	33.4337	1.17699	0.679533
1-SYBR	RDeV	3T3 CSR 4D		0.000451289	-11.1137	0.0010994	0.0010994		0.000634738	0.000634738				0.0109528	-6.51256	0.0267839	0.0267839		0.0154637	0.0154637		0.0109528	-6.51256	0.0267839	0.0267839		0.0154637	0.0154637				3	28.4535	3.51459	2.02915
1-SYBR	RDeV	3T3 CSR 6D		1.77329e-05	-15.7832	4.70733e-05	4.70733e-05		2.71778e-05	2.71778e-05				0.000371599	-11.394	0.00099686	0.00099686		0.000575537	0.000575537		0.000371599	-11.394	0.00099686	0.00099686		0.000575537	0.000575537				3	33.123	3.82975	2.21111
1-SYBR	RDeV	3T3 FM 2D		2.56314e-06	-18.5737	7.69914e-07	7.69914e-07		5.44411e-07	5.44411e-07				0.000147959	-12.7225	5.45585e-05	5.45585e-05		3.85787e-05	3.85787e-05		0.000147959	-12.7225	5.45585e-05	5.45585e-05		3.85787e-05	3.85787e-05				2	35.9135	0.433355	0.306428
1-SYBR	RDeV	3T3 RDeV 2D		1.14839e-05	-16.41	3.06914e-05	3.06914e-05		1.77197e-05	1.77197e-05				0.000471151	-11.0515	0.00130267	0.00130267		0.000752099	0.000752099		0.000471151	-11.0515	0.00130267	0.00130267		0.000752099	0.000752099				3	33.7498	3.85571	2.22609
1-SYBR	RDeV	3T3 RDeV 4D		0.0946228	-3.40167	0.0315652	0.0315652		0.02232	0.02232				2.97792	1.57431	2.27853	2.27853		1.61117	1.61117		2.97792	1.57431	2.27853	2.27853		1.61117	1.61117				2	20.7415	0.481269	0.340308
1-SYBR	RDeV	3T3 RDeV 6D		0.0373085	-4.74435	0.0491926	0.0491926		0.0284013	0.0284013				0.748643	-0.417649	1.03275	1.03275		0.596256	0.596256		0.748643	-0.417649	1.03275	1.03275		0.596256	0.596256				3	22.0842	1.90225	1.09826
1-SYBR	RDeV	Huh7.5 CSR 2D		7.12313e-06	-17.0991	6.251e-06	6.251e-06		3.60902e-06	3.60902e-06				4.5924e-05	-14.4104	5.84849e-05	5.84849e-05		3.37663e-05	3.37663e-05		4.5924e-05	-14.4104	5.84849e-05	5.84849e-05		3.37663e-05	3.37663e-05				3	34.4389	1.26606	0.730958
1-SYBR	RDeV	Huh7.5 CSR 4D		0.000267257	-11.8695	0.000571178	0.000571178		0.00032977	0.00032977				0.000448398	-11.1229	0.000958326	0.000958326		0.00055329	0.00055329		0.000448398	-11.1229	0.000958326	0.000958326		0.00055329	0.00055329				3	29.2093	3.08331	1.78015
1-SYBR	RDeV	Huh7.5 CSR 6D		0.00239164	-8.70778	0.00164203	0.00164203		0.000948027	0.000948027				0.00368119	-8.08561	0.00255465	0.00255465		0.00147493	0.00147493		0.00368119	-8.08561	0.00255465	0.00255465		0.00147493	0.00147493				3	26.0476	0.99051	0.571871
1-SYBR	RDeV	Huh7.5 FM 2D		3.01617e-06	-18.3389	0	0		0	0				3.24307e-06	-18.2342	5.86255e-08	5.86255e-08		5.86255e-08	5.86255e-08		3.24307e-06	-18.2342	5.86255e-08	5.86255e-08		5.86255e-08	5.86255e-08				1	35.6787	0	0
1-SYBR	RDeV	Huh7.5 RDeV 2D		0.00013301	-12.8762	0.000774146	0.000774146		0.000547404	0.000547404				0.00610007	-7.35696	0.0405808	0.0405808		0.0286949	0.0286949		0.00610007	-7.35696	0.0405808	0.0405808		0.0286949	0.0286949				2	30.216	8.39679	5.93743
1-SYBR	RDeV	Huh7.5 RDeV 4D		0.449671	-1.15306	0.0120754	0.0120754		0.00697173	0.00697173				0.449671	-1.15306	0.0632402	0.0632402		0.0365117	0.0365117		0.449671	-1.15306	0.0632402	0.0632402		0.0365117	0.0365117				3	18.4929	0.0387419	0.0223676
1-SYBR	RDeV	Huh7.5 RDeV 6D		1	0	0.245671	0.245671		0.141838	0.141838				1.44909	0.535148	0.64385	0.64385		0.371727	0.371727		1.44909	0.535148	0.64385	0.64385		0.371727	0.371727				3	17.3398	0.354428	0.204629
1-SYBR	SDeV	3T3 CSS 2D		0.0190051	-5.71747	0.00188388	0.00188388		0.00108766	0.00108766				0.408823	-1.29045	0.197696	0.197696		0.11414	0.11414		0.408823	-1.29045	0.197696	0.197696		0.11414	0.11414				3	31.7345	0.143007	0.0825652
1-SYBR	SDeV	3T3 CSS 4D		0.0959385	-3.38175	0.0876621	0.0876621		0.0506117	0.0506117				2.17564	1.12144	2.09982	2.09982		1.21233	1.21233		2.17564	1.12144	2.09982	2.09982		1.21233	1.21233				3	29.3988	1.31824	0.761084
1-SYBR	SDeV	3T3 CSS 6D		0.0251088	-5.31566	0.0245064	0.0245064		0.0141488	0.0141488				0.539276	-0.890904	0.531769	0.531769		0.307017	0.307017		0.539276	-0.890904	0.531769	0.531769		0.307017	0.307017				3	31.3327	1.40808	0.812958
1-SYBR	SDeV	3T3 FM 2D		0.000699722	-10.4809	0.0003894	0.0003894		0.00022482	0.00022482				0.0403919	-4.62979	0.0240812	0.0240812		0.0139033	0.0139033		0.0403919	-4.62979	0.0240812	0.0240812		0.0139033	0.0139033				3	36.498	0.80287	0.463537
1-SYBR	SDeV	3T3 SDeV 2D		0.0102213	-6.61228	0.00293108	0.00293108		0.00169226	0.00169226				0.230086	-2.11975	0.0904592	0.0904592		0.0522266	0.0522266		0.230086	-2.11975	0.0904592	0.0904592		0.0522266	0.0522266				3	32.6293	0.413711	0.238856
1-SYBR	SDeV	3T3 SDeV 4D		0.0313427	-4.99573	0.0099063	0.0099063		0.00571941	0.00571941				0.820545	-0.285346	0.429362	0.429362		0.247892	0.247892		0.820545	-0.285346	0.429362	0.429362		0.247892	0.247892				3	31.0128	0.455984	0.263262
1-SYBR	SDeV	3T3 SDeV 6D		0.0218421	-5.51674	0.00684099	0.00684099		0.00394965	0.00394965				0.440286	-1.18349	0.172053	0.172053		0.0993346	0.0993346		0.440286	-1.18349	0.172053	0.172053		0.0993346	0.0993346				3	31.5338	0.451855	0.260878
1-SYBR	SDeV	Huh7.5 CSS 2D		0.00940762	-6.73195	0.0122682	0.0122682		0.00708305	0.00708305				0.0119951	-6.38141	0.0156552	0.0156552		0.00903856	0.00903856		0.0119951	-6.38141	0.0156552	0.0156552		0.00903856	0.00903856				3	32.749	1.88137	1.08621
1-SYBR	SDeV	Huh7.5 CSS 4D		0.059931	-4.06055	0.0235405	0.0235405		0.0135911	0.0135911				0.100035	-3.32142	0.0512212	0.0512212		0.0295726	0.0295726		0.100035	-3.32142	0.0512212	0.0512212		0.0295726	0.0295726				3	30.0776	0.56668	0.327173
1-SYBR	SDeV	Huh7.5 CSS 6D		0.10063	-3.31287	0.0372122	0.0372122		0.0214845	0.0214845				0.130673	-2.93597	0.0668085	0.0668085		0.0385719	0.0385719		0.130673	-2.93597	0.0668085	0.0668085		0.0385719	0.0385719				3	29.3299	0.533498	0.308015
1-SYBR	SDeV	Huh7.5 FM 2D		0.000636334	-10.6179	0.00052612	0.00052612		0.000303755	0.000303755				0.000684205	-10.5133	0.000565834	0.000565834		0.000326685	0.000326685		0.000684205	-10.5133	0.000565834	0.000565834		0.000326685	0.000326685				3	36.635	1.19282	0.688673
1-SYBR	SDeV	Huh7.5 SDeV 2D		0.00157037	-9.31468	0.00395147	0.00395147		0.00228138	0.00228138				0.0303459	-5.04236	0.107283	0.107283		0.0619398	0.0619398		0.0303459	-5.04236	0.107283	0.107283		0.0619398	0.0619398				3	35.3317	3.6302	2.09589
1-SYBR	SDeV	Huh7.5 SDeV 4D		0.0495366	-4.33536	0.0527016	0.0527016		0.0304273	0.0304273				0.104489	-3.25858	0.132165	0.132165		0.0763056	0.0763056		0.104489	-3.25858	0.132165	0.132165		0.0763056	0.0763056				3	30.3524	1.53487	0.886158
1-SYBR	SDeV	Huh7.5 SDeV 6D		0.12218	-3.03291	0.0530234	0.0530234		0.0306131	0.0306131				0.208545	-2.26157	0.101699	0.101699		0.058716	0.058716		0.208545	-2.26157	0.101699	0.101699		0.058716	0.058716				3	29.05	0.626095	0.361476
Data Set	Target	Sample	Control	Relative Quantity	Relative Quantity(lg)	Relative Quantity SD	Corrected Relative Quantity SD	SD RQ(lg)	Relative Quantity SEM	Corrected Relative Quantity SEM	SEM RQ(lg)	Relative Quantity 95% CI Low	Relative Quantity 95% CI High	Unscaled Expression	Unscaled Expression(lg)	Unscaled Expression SD	Corrected Unscaled Expression SD	SD Unscaled Expression(lg)	Unscaled Expression SEM	Corrected Unscaled Expression SEM	SEM Unscaled Expression(lg)	Expression	Expression(lg)	Expression SD	Corrected Expression SD	SD Expression(lg)	Expression SEM	Corrected Expression SEM	SEM Expression(lg)	Expression 95% CI Low	Expression 95% CI High	Wells	Mean Cq	Cq SD	Cq SEM
1-SYBR	18S	IKI CSH 2D		0.152434	-2.71375	0.0664735	0.0664735		0.0383785	0.0383785																						3	10.7173	0.629132	0.36323
1-SYBR	18S	IKI CSH 4D		0.733793	-0.446556	0.18294	0.18294		0.105621	0.105621																						3	8.45013	0.359676	0.207659
1-SYBR	18S	IKI CSH 6D		0.614239	-0.703128	0.084448	0.084448		0.0487561	0.0487561																						3	8.70671	0.198347	0.114516
1-SYBR	18S	IKI CSR 2D		0.122899	-3.02446	0.0247634	0.0247634		0.0142971	0.0142971																						3	11.028	0.290695	0.167833
1-SYBR	18S	IKI CSR 4D		0.465741	-1.1024	0.0931098	0.0931098		0.053757	0.053757																						3	9.10598	0.28842	0.166519
1-SYBR	18S	IKI CSR 6D		0.537857	-0.894707	0.10203	0.10203		0.0589072	0.0589072																						3	8.89828	0.273676	0.158007
1-SYBR	18S	IKI CSS 2D		0.135078	-2.88814	0.170222	0.170222		0.098278	0.098278																						3	10.8917	1.81806	1.04966
1-SYBR	18S	IKI CSS 4D		0.214746	-2.2193	0.237896	0.237896		0.13735	0.13735																						3	10.2229	1.59823	0.922736
1-SYBR	18S	IKI CSS 6D		0.897564	-0.155913	0.0980481	0.0980481		0.0566081	0.0566081																						3	8.15949	0.157597	0.0909887
1-SYBR	18S	IKI FM 2D		0.228838	-2.1276	0.088722	0.088722		0.0512237	0.0512237																						3	10.1312	0.559343	0.322937
1-SYBR	18S	IKI HDV 2D		0.243943	-2.03538	0.0117425	0.0117425		0.00677952	0.00677952																						3	10.039	0.0694457	0.0400945
1-SYBR	18S	IKI HDV 4D		0.578472	-0.789681	0.037321	0.037321		0.0215473	0.0215473																						3	8.79326	0.0930778	0.0537385
1-SYBR	18S	IKI HDV 6D		0.392641	-1.34872	0.402576	0.402576		0.232427	0.232427																						3	9.35229	1.4792	0.854016
1-SYBR	18S	IKI RDeV 2D		0.154699	-2.69246	0.0411597	0.0411597		0.0237636	0.0237636																						3	10.696	0.383847	0.221614
1-SYBR	18S	IKI RDeV 4D		0.227124	-2.13845	0.196539	0.196539		0.113472	0.113472																						3	10.142	1.24842	0.720776
1-SYBR	18S	IKI RDeV 6D		0.305243	-1.71197	0.0768564	0.0768564		0.0443731	0.0443731																						3	9.71555	0.363253	0.209724
1-SYBR	18S	IKI SDeV 2D		0.0535492	-4.22299	0.0967342	0.0967342		0.0558495	0.0558495																						3	12.2266	2.60616	1.50467
1-SYBR	18S	IKI SDeV 4D		0.944829	-0.0818754	0.0991332	0.0991332		0.0572346	0.0572346																						3	8.08545	0.15137	0.0873937
1-SYBR	18S	IKI SDeV 6D		1	0	0.148718	0.148718		0.0858624	0.0858624																						3	8.00358	0.214555	0.123873
1-SYBR	HDV	IKI CSH 2D		0.81468	-0.295694	0	0		0	0				5.34449	2.41805	2.33063	2.33063		2.33063	2.33063		5.34449	2.41805	2.33063	2.33063		2.33063	2.33063				1	36.5812	0	0
1-SYBR	HDV	IKI CSH 4D		0	0	0	0																									0		0
1-SYBR	HDV	IKI CSH 6D		0	0	0	0																									0		0
1-SYBR	HDV	IKI FM 2D		0	0	0	0																									0		0
1-SYBR	HDV	IKI HDV 2D		0.152359	-2.71446	0	0		0	0				0.624565	-0.679077	0.0300641	0.0300641		0.0300641	0.0300641		0.624565	-0.679077	0.0300641	0.0300641		0.0300641	0.0300641				1	39	0	0
1-SYBR	HDV	IKI HDV 4D		0	0	0	0																									0		0
1-SYBR	HDV	IKI HDV 6D		1	0	0.087002	0.087002		0.0615197	0.0615197				2.54685	1.34872	2.62068	2.62068		1.8531	1.8531		2.54685	1.34872	2.62068	2.62068		1.8531	1.8531				2	36.2855	0.125517	0.0887542
1-SYBR	RDeV	IKI CSR 2D		0.254662	-1.97335	0.284471	0.284471		0.16424	0.16424				2.07213	1.05111	2.35204	2.35204		1.35795	1.35795		2.07213	1.05111	2.35204	2.35204		1.35795	1.35795				3	37.1396	1.61157	0.930441
1-SYBR	RDeV	IKI CSR 4D		0.815938	-0.293469	0.202976	0.202976		0.143526	0.143526				1.75191	0.808931	0.559107	0.559107		0.395348	0.395348		1.75191	0.808931	0.559107	0.559107		0.395348	0.395348				2	35.4597	0.358892	0.253775
1-SYBR	RDeV	IKI CSR 6D		0.505955	-0.982918	0.100194	0.100194		0.0578471	0.0578471				0.940688	-0.0882113	0.257963	0.257963		0.148935	0.148935		0.940688	-0.0882113	0.257963	0.257963		0.148935	0.148935				3	36.1492	0.285696	0.164947
1-SYBR	RDeV	IKI FM 2D		1	0	0	0		0	0				4.3699	2.1276	1.69424	1.69424		1.69424	1.69424		4.3699	2.1276	1.69424	1.69424		1.69424	1.69424				1	35.1662	0	0
1-SYBR	RDeV	IKI RDeV 2D		0.882069	-0.181037	0.370759	0.370759		0.262167	0.262167				5.70183	2.51142	2.83643	2.83643		2.00566	2.00566		5.70183	2.51142	2.83643	2.83643		2.00566	2.00566				2	35.3473	0.606407	0.428795
1-SYBR	RDeV	IKI RDeV 4D		0.518958	-0.946311	0.0209422	0.0209422		0.0148084	0.0148084				2.28491	1.19214	1.97937	1.97937		1.39963	1.39963		2.28491	1.19214	1.97937	1.97937		1.39963	1.39963				2	36.1126	0.0582191	0.0411671
1-SYBR	RDeV	IKI RDeV 6D		0.87087	-0.199471	1.19358	1.19358		0.689113	0.689113				2.85304	1.5125	3.97569	3.97569		2.29537	2.29537		2.85304	1.5125	3.97569	3.97569		2.29537	2.29537				3	35.3657	1.9773	1.14159
1-SYBR	SDeV	IKI CSS 2D		0.000367813	-11.4087	0.000763391	0.000763391		0.000440744	0.000440744				0.00272298	-8.5206	0.00661168	0.00661168		0.00381726	0.00381726		0.00272298	-8.5206	0.00661168	0.00661168		0.00381726	0.00381726				3	35.5687	2.99429	1.72876
1-SYBR	SDeV	IKI CSS 4D		0.000286169	-11.7708	0.000161365	0.000161365		9.3164e-05	9.3164e-05				0.00133259	-9.55155	0.00165649	0.00165649		0.000956376	0.000956376		0.00133259	-9.55155	0.00165649	0.00165649		0.000956376	0.000956376				3	35.9308	0.813507	0.469678
1-SYBR	SDeV	IKI CSS 6D		0.00081219	-10.2659	0.000495164	0.000495164		0.000285883	0.000285883				0.000904882	-10.11	0.000560461	0.000560461		0.000323582	0.000323582		0.000904882	-10.11	0.000560461	0.000560461		0.000323582	0.000323582				3	34.4258	0.879561	0.507815
1-SYBR	SDeV	IKI FM 2D		0.000849307	-10.2014	0.000908563	0.000908563		0.000524559	0.000524559				0.00371139	-8.07382	0.00422304	0.00422304		0.00243817	0.00243817		0.00371139	-8.07382	0.00422304	0.00422304		0.00243817	0.00243817				3	34.3614	1.54335	0.891055
1-SYBR	SDeV	IKI SDeV 2D		0.000836504	-10.2233	0.00118954	0.00118954		0.00068678	0.00068678				0.0156212	-6.00035	0.0359134	0.0359134		0.0207346	0.0207346		0.0156212	-6.00035	0.0359134	0.0359134		0.0207346	0.0207346				3	34.3833	2.05156	1.18447
1-SYBR	SDeV	IKI SDeV 4D		0.0924955	-3.43447	0.0273845	0.0273845		0.0158104	0.0158104				0.0978966	-3.3526	0.0307498	0.0307498		0.0177534	0.0177534		0.0978966	-3.3526	0.0307498	0.0307498		0.0177534	0.0177534				3	27.5944	0.427128	0.246603
1-SYBR	SDeV	IKI SDeV 6D		1	0	0.247268	0.247268		0.14276	0.14276				1	0	0.288545	0.288545		0.166592	0.166592		1	0	0.288545	0.288545		0.166592	0.166592				3	24.16	0.356732	0.205959
